# Supplementary material for: Gender, Contraceptives and Individual Metabolic Predisposition Shape a Healthy Plasma Lipidome
Source: Sci Rep. 2016 Jun 14;6:27710. doi: 10.1038/srep27710 (PMC4906355; doi:10.1038/srep27710)
Supplement: Supplementary Table S2 [file srep27710-s2.xls]

## Sheet: Sheet1
Supplementary Table S2. Lipid concentrations, basal anthropometric and clinical data in males, nonCC-females, and CC-females.
Lipid class / Clinical parameter	Lipid species / clinical parameter	unit	Males (n=36)																																				nonCC-females (n=16)
Patient number			SX05	SX11	SX15	SX17	SX18	SX22	SX23	SX27	SX34	SX35	SX41	SX42	SX43	SX46	SX48	SX49	SX50	SX52	SX57	SX60	SX63	SX66	SX70	SX72	SX73	SX76	SX80	SX81	SX86	SX87	SX91	SX94	SX100	SX101	SX102	SX103	SX03	SX04	SX07	SX13	SX24	SX25	SX26	SX29	SX40	SX44	SX45
Males: cluster number			2	2	1	1	1	2	2	1	1	1	1	1	1	2	1	1	1	1	1	1	1	1	1	2	2	1	1	1	2	1	1	1	2	1	1	1
Cholesterol	Chol	µM	1112.98	1157.55	1107.45	876.611	962.921	1195.36	1193.43	999.112	880.427	815.413	934.19	1100.07	1165.45	1141.11	998.388	1009.68	842.214	956.763	1129.11	898.3	808.498	1138.55	810.338	880.945	908.566	856.742	962.621	896.965	1177.47	1036.97	767.115	807.174	935.484	1050.38	960.117	849.242	1134.8	1155.61	639.505	1071.77	1124.14	985.28	945.268	951.738	1103.54	1123.92	1095.4
Cholesteryl ester	CE 14:0	µM	29.3167	21.9764	30.0044	31.0747	22.8143	34.3123	24.6719	23.8286	15.4233	11.7577	17.6659	26.9066	24.0612	18.6129	20.3643	27.183	16.6406	19.7602	31.7345	18.6431	22.6424	26.7212	17.4516	12.5757	22.4294	19.3154	51.4373	28.0192	32.6388	16.2827	16.4669	12.4742	13.7842	24.7025	17.6601	14.9036	38.6754	25.2398	15.5689	26.9833	26.2382	19.2321	24.6169	30.1583	24.7205	33.101	25.6424
	CE 15:0	µM	9.41814	7.33298	9.41725	8.27726	5.84354	10.5223	6.21561	8.12265	4.04355	4.45372	6.13893	7.71481	7.84835	6.02537	9.24767	11.0109	4.54835	4.93818	10.8474	5.78307	7.23834	7.08314	7.02137	5.04052	7.18687	5.40195	31.9426	6.54048	8.15615	6.39294	4.69209	3.38762	4.57455	8.10905	4.54289	5.49321	9.68127	8.38873	4.95516	9.73	7.12779	7.46752	8.84107	8.19005	7.65429	9.44467	5.52849
	CE 16:0	µM	339.18	368.54	350.752	277.909	277.258	377.264	332.916	277.086	221.685	225.418	263.791	304.703	284.189	332.028	288.52	329.52	232.807	251.189	392.867	275.849	232.759	306.361	228.423	243.674	304.454	282.139	315.207	245.27	334.572	310.138	224.278	276.379	257.885	338.357	276.393	259.982	325.503	323.623	228.339	323.525	326.709	323.501	266.946	226.619	287.129	322.543	296.998
	CE 16:1	µM	111.176	146.19	123.406	118.204	106.164	158.313	144.378	84.431	78.6152	46.7857	72.0295	190.498	86.0602	100.363	86.0719	101.479	73.2963	108.341	124.022	102.355	61.8673	114.691	64.4236	81.8224	70.9189	64.8532	137.696	128.135	137.51	90.6338	79.0213	106.621	85.6659	121.761	118.687	70.9058	166.996	106.429	81.9327	101.6	100.137	111.453	77.525	92.2065	106.923	166.845	152.164
	CE 17:1	µM	23.6376	31.8782	42.505	13.0156	13.2422	17.402	30.2433	18.5137		50.5596	19.6036	20.8363	36.4187	5.10801	18.5297	36.1391	20.4351	15.8969	11.0843	17.5933	23.4146	15.2456	14.5243	8.06273	17.6963	1.22182	11.1175	14.3775	5.70039	9.86967	9.73254		20.3579	18.6322	11.1028	0.692617	12.1792	13.4652	9.27991	33.2318	13.6859	4.55788	4.91944	7.42914	25.0051	26.2236	15.0415
	CE 18:1	µM	794.896	798.231	569.461	619.646	595.6	739.706	862.462	568.68	405.717	400.287	482.239	822.071	608.363	777.835	519.193	567.491	560.876	603.755	754.508	784.856	407.35	680.406	396.763	530.062	511.219	518.578	482.73	492.878	737.88	588.852	492.586	742.052	578.56	637.475	655.963	470.5	699.675	549.078	470.955	662.857	634.643	614.758	478.147	420.201	590.596	674.79	635.438
	CE 18:2	µM	2293.94	2248.39	2199.44	1759.81	2016.22	2138.8	2277.79	1808.22	1539.19	1836.83	1641.92	1876.7	2262.84	2177.44	2178.78	2309.24	1648.65	1451.46	2161.38	1497.38	1736.22	2063.5	1672.08	1982.52	1971.71	1668.35	1960.36	1670.03	2331.6	2061.92	1674.53	1614.06	1897.42	1822.03	2045.9	1696.58	2283.99	2105.25	1398.46	2091.04	2273.7	2029.35	1969.07	1785.55	2863.84	1996.33	2142.11
	CE 18:3	µM	86.8556	74.4602	84.443	85.0438	80.456	80.2384	98.6454	67.8291	57.4738	44.775	70.3358	145.834	61.2868	69.0119	58.369	66.8006	57.8056	93.033	78.0503	65.1175	59.1899	86.198	38.2454	45.2411	75.6256	48.6255	69.6159	74.2709	112.364	54.537	52.1596	54.8066	66.5167	57.5583	85.2021	53.3549	68.5996	81.6701	39.6695	87.6187	103.634	50.9453	61.9632	53.712	77.8782	76.6349	97.4946
	CE 19:2	µM	7.27145	7.95385	6.01294	7.77839	6.96965	5.42934	5.04576	5.69929	5.46091	5.41467	6.26493	4.54876	5.99991	7.1291	9.82264	9.64143	4.64899	4.59257	7.87771	4.45399	5.98037	6.08158	4.2314	3.30585	4.90394	5.67307	9.5558	3.43501	7.27431	6.40944	6.55717	7.06967	5.40601	4.07186	7.70997	6.18318	8.14634	6.84315	3.84741	5.20764	10.4179	6.38034	5.97088	4.06047	10.023	4.09866	6.88095
	CE 20:2	µM	0.768779	0.805736		1.27634	1.53434			1.4861	1.16224	1.58028	0.980689		1.58264	0.933621	2.92632	2.55004	0.903376		1.10205		1.36985	0.88768			0.723531	0.635292	3.2888		0.964923	1.01869	2.75133	1.89519			2.61782	0.396247	3.12705	2.19832	0.610975		3.64836	2.09253	2.67183	0.815755	4.29382		1.82327
	CE 20:3	µM	33.4418	13.3255	15.4833	20.6754	17.8036	19.3211	17.1493	14.4675	10.9651	12.7834	16.9869	19.0375	18.9218	36.9466	19.2659	22.7871	22.1477	20.0015	12.3463	7.53723	11.2151	16.5339	11.2584	16.5846	21.9423	10.0482	23.0269	19.7537	31.5855	11.8837	19.1891	20.0677	15.5297	26.0569	15.4099	17.4503	14.503	14.4182	9.82943	14.3676	9.52061	15.499	15.034	13.6933	22.6047	14.598	24.7156
	CE 20:4	µM	296.617	445.455	382.516	299.855	240.374	347.559	353.219	245.666	238.301	181.891	297.71	367.904	229.316	268.566	198.024	313.874	192.464	296.141	529.785	309.587	168.538	306.539	194.898	223.761	259.26	352.676	263.271	242.404	307.909	342.328	198.542	270.52	268.675	388.616	303.228	306.815	231.51	297.793	238.887	369.599	284.492	356.275	221.773	166.739	162.279	405.226	278.676
	CE 20:5	µM	78.8476	42.8394	79.5623	52.2865	30.6245	55.6079	72.8157	32.2083	39.5325	20.8087	61.9433	62.1269	33.9805	28.9673	47.9233	78.7829	21.1885	88.7431	84.3448	36.6816	28.8892	61.4383	28.1522	22.0236	29.2801	29.3055	30.0519	28.667	51.6453	38.5156	16.9032	28.7944	28.393	41.66	45.9559		38.5186	84.7953	18.8788	38.1113	59.2142	31.5358	29.1728	31.8053	17.6133	45.1722	59.4571
	CE 22:5	µM	0.680915	1.13546		0.882595			0.713415	0.607734				1.07721				1.02287				1.14461				2.50686	1.67467	1.01954		0.885292				0.84665	0.749369	1.11158	1.15392					1.64197		0.640215			5.32306
	CE 22:6	µM	26.0653	31.5394	23.9282	13.2678	13.025	34.1098	24.6682	15.0293	18.9608	11.0378	19.4114	13.9193	13.251	20.4791	34.6658	34.4044	9.2717	23.7663	37.856	8.94131	11.2708	22.1698	15.8512	19.6749	20.2733	23.3969	12.554	11.317	19.5015	29.5007	9.56171	18.4422	16.8343	32.8704	9.98231	23.7496	19.1605	36.9719	21.6735	21.552	21.8159	30.337	16.6623	14.2578	5.51611	28.443	21.607
	total CE	µM	4132.11	4240.06	3916.94	3309	3427.93	4018.59	4250.94	3171.88	2636.53	2854.39	2977.02	3863.88	3674.12	3849.45	3491.7	3911.93	2865.68	2981.61	4237.81	3135.92	2777.94	3713.85	2693.33	3196.85	3319.3	3031.24	3401.86	2965.99	4119.3	3568.28	2806.97	3157.42	3260.35	3523.01	3601.51	2927	3920.26	3656.16	2542.89	3787.07	3874.99	3604.03	3183.32	2855.43	4211.4	3803.45	3763.58
Triacylglycerol	TAG 44:0	µM	0.514416		0.778662	1.27973	1.6357	1.11337	0.518133	2.18928	0.566353	0.0212246		0.246334	0.265788	1.04329	1.50086	1.22251	0.661241	0.855628	0.235818	0.279421		0.746267	1.26064	0.727323	0.256282	0.350701	1.28254	1.73958	0.988612	0.337796	0.283465		0.335558	1.41061		0.145986	1.36932	0.600319	1.45207	0.144295	0.823705	0.1282	1.00088	0.946904	0.121864	0.894576	0.589485
	TAG 46:1	µM	4.31365	2.17414	3.06998	5.10517	5.61446	7.28494	2.9031	3.18043	2.29502	0.707187	0.828174	1.84722	1.83112	1.92058	2.46338	4.03307	1.16486	1.83552	1.00379	2.33661	1.0799	3.29881	2.62841	1.29226	1.20652	0.787394	3.75441	5.63064	6.46803	0.33382	0.644547	0.266937	1.10587	6.2348	0.474603	1.0214	8.12551	2.0118	6.71111	1.35455	3.31201	1.01545	3.09439	2.82299	0.892136	1.0001	3.51832
	TAG 46:2	µM	2.62297	2.09843	2.62166	2.64243	3.22909	5.17683	1.46131	1.78294	1.72189	0.588266	0.787812	1.32908	1.20558	1.42483	2.47732	2.60086	0.660204	1.07885	1.11115	1.7473	0.742377	2.45137	1.80564	0.821384	0.991142	0.72538	2.42308	3.39364	4.48212	0.400903	0.664786	0.369662	1.00313	5.20678	0.536057	0.753914	5.63856	1.49399	5.41812	0.837078	2.04092	0.625961	1.9762	1.50007	0.977662	0.681241	2.47193
	TAG 46:3	µM			0.280949	0.33385	0.267843	1.00235			0.469386							0.422554						0.342906					0.253772	0.289385	0.728546					1.1848			1.03618		1.47011					0.433759			0.242974
	TAG 47:1	µM	0.975417	0.691273	1.12949	1.25708	1.21614	1.78628	0.674763	0.722567	1.5869	0.297308	0.239395	0.738398	0.379749	0.90474	1.96934	1.91337	0.683868	0.630911	0.500489	0.614827	0.189938	0.886344	2.29304	0.296614	0.472218	0.267159	1.62251	2.69993	1.36138				0.591756	1.61963		0.550785	1.56206	0.87832	1.28807	0.526465	0.737435	0.461932	2.39955	0.624119		0.255474	0.936614
	TAG 48:1	µM	13.1875	12.2865	12.6752	19.7308	19.1605	26.9095	15.2775	12.2828	12.3275	3.43329	5.13711	10.6379	7.49499	10.571	7.14916	18.6304	7.93651	13.0544	6.94215	12.1127	5.35737	12.3687	8.93175	8.61976	9.59655	5.07706	10.132	18.1537	23.6025	5.94612	4.66388	4.12958	6.71485	19.5937	5.15609	4.76547	24.1504	6.04458	20.3418	7.37304	11.3242	6.17135	6.76336	15.2934	6.31857	6.54009	14.0358
	TAG 48:2	µM	14.5705	17.1297	13.6969	12.1807	16.3282	28.977	11.7912	9.18504	9.16028	3.59127	5.84006	7.72949	6.44516	10.0713	6.1171	14.0264	3.58453	7.04141	6.53042	11.8785	5.01714	10.7129	7.91205	7.02662	6.81945	4.74143	8.97459	17.7813	23.3806	5.45327	4.32626	3.38791	6.23205	23.4282	4.78235	3.94139	26.5426	8.05142	20.5052	5.52116	9.65172	4.76944	7.59987	8.64063	6.64722	5.72211	13.8665
	TAG 48:3	µM	5.57607	6.69096	5.27336	3.5879	5.88864	10.1467	3.4051	2.72357	3.01276	1.38239	2.18543	2.08112	2.15735	3.30008	1.87174	5.16067	0.959679	2.00205	2.23163	3.18283	1.69759	3.77897	3.05685	2.37222	2.26609	1.59508	3.15298	5.31629	9.27198	1.56703	1.22692	0.885277	2.26815	10.0876	1.50016	1.13763	8.70998	3.54886	7.48734	1.55215	3.39366	1.12012	2.88841	2.88442	2.83643	1.43183	4.85845
	TAG 49:1	µM	2.48842	2.40918	2.99305	4.24514	3.3328	5.19199	2.90773	2.4885	2.81109	0.927076	1.30731	2.56244	1.79641	2.51866	2.98237	4.44573	1.53164	2.12136	1.63141	2.69658	1.43532	2.37085	3.16357	1.55586	1.88045	1.25435	2.90274	4.39803	3.39781	1.79403	0.898617	0.656977	1.6693	4.23781	0.921421	1.48274	3.55316	1.52641	3.40757	2.1323	2.25686	1.80952	2.81296	2.75106	1.15206	1.19746	2.15257
	TAG 49:2	µM	2.65262	3.69696	3.3111	2.72712	3.21928	5.73121	2.5236	1.87905	2.80158	1.05584	1.53298	1.89944	1.58542	2.49521	2.71749	3.98767	0.909584	1.80235	1.78368	2.36522	1.29836	2.11085	3.18862	1.36787	1.4245	1.20418	2.91683	4.3468	3.77735	1.75902	0.661753	0.678978	1.66863	4.71055	1.06973	1.44546	3.7681	2.0378	3.23562	1.67332	1.99383	1.60688	2.89522	1.80739	1.22795	1.34763	2.28633
	TAG 49:3	µM	0.847644	1.41764	1.1361	0.4318	0.756682	1.96895	0.672748	0.438769	0.879679	0.199344	0.416752	0.497803	0.256505	0.781754	0.844268	0.942465		0.186563	0.547927	0.587513	0.212095	0.646535	0.789437	0.318855	0.531037	0.229716	1.0085	1.38632	1.3718	0.386585			0.388179	1.77275	0.163117	0.251958	1.27257	0.779456	1.25055	0.338348	0.497625	0.300458	0.97911	0.506364	0.206174	0.105138	0.844361
	TAG 50:1	µM	31.5694	26.0997	20.273	31.2393	38.0097	47.4118	52.3103	37.0252	31.7247	14.3799	12.8549	31.1983	18.453	34.6254	14.5226	30.05	26.6195	30.2112	17.4376	29.4182	11.8751	23.3654	9.02015	18.0951	28.9894	17.4758	13.5457	37.3595	40.6087	19.8001	11.1168	20.9558	33.0483	33.564	19.2769	13.9604	31.7857	12.5441	29.7148	23.8395	26.713	26.7751	8.30969	28.5154	14.496	16.7695	25.9924
	TAG 50:2	µM	67.9455	91.2219	47.7663	43.9564	76.4252	118.154	87.3071	50.509	51.661	25.1417	34.5726	44.6215	28.9799	72.0016	27.5613	52.3516	19.6121	36.8758	36.6269	68.7453	26.2744	43.1495	28.7466	40.2164	40.8337	30.7536	27.6218	75.4481	91.7887	36.4548	22.196	31.9328	49.654	83.02	36.2418	25.4659	79.3284	36.9654	70.3218	34.9812	42.496	40.0786	28.1525	32.1422	35.3375	36.2859	58.385
	TAG 50:3	µM	34.4148	54.1965	29.7263	16.4813	35.9325	57.1857	35.6398	19.0552	22.5914	13.7762	19.366	16.0243	14.5702	35.5628	12.8971	27.8192	6.5997	12.0626	17.0684	24.4521	13.1151	20.8253	18.0735	18.6137	19.5091	14.6989	13.9875	33.1319	48.2425	16.5184	8.90672	11.7994	22.8014	50.5843	16.8077	11.7197	37.5274	26.0275	34.432	14.4711	20.4231	14.9157	17.8748	13.1755	22.2619	13.5276	29.9321
	TAG 50:4	µM	9.36395	14.8963	9.16044	4.01368	8.44658	15.5309	8.14093	4.54888	5.20574	3.76984	5.71873	3.97464	3.8262	8.66662	3.27304	8.17228	1.40134	3.52903	4.29256	5.40838	3.70767	6.21408	5.2951	4.64651	5.57759	3.97358	4.16691	7.76771	14.1487	4.00507	2.05097	2.75515	5.51092	14.8841	4.13162	2.97328	9.69081	8.43024	9.62337	3.55909	5.63983	2.65242	5.46829	3.60294	6.37967	3.0567	7.96669
	TAG 50:5	µM	1.68814	2.69394	1.81733	0.632263	0.837873	3.12123	1.05146	0.602442	0.547611	0.328331	1.12787	0.621317	0.460822	1.15083	0.326752	1.6095		0.282569	0.912287	0.846998	0.514031	1.33127	0.553844	0.717408	0.903996	0.413573	0.762407	1.41075	2.99362	0.444251	0.182753	0.225597	0.843245	2.93475	0.633151	0.32198	1.91524	1.87284	1.94781	0.606412	1.03351		1.14281	0.685411	0.560039	0.282188	1.4258
	TAG 51:1	µM	0.602269		1.02206	1.45546	0.926449	1.21063	0.788068	1.00263	0.813912	0.167803	0.140407	1.27675	0.339235	0.289646	1.22498	1.43887	0.475743	1.52267	0.367945	0.521156	0.169723	0.75741	0.961772	0.173288	0.367513	0.251314	0.995803	1.3193	1.11857	0.273898	0.174958		0.454603	0.98191	0.166068	0.369785	1.2213	0.397528	1.37614	0.82407	0.745038	0.468139	0.694439	1.21949		0.405753	0.579508
	TAG 51:2	µM	6.71259	8.1433	5.01347	7.30617	7.36765	12.0046	8.64661	7.00487	5.97993	3.64249	3.99307	5.88937	4.27355	6.65442	4.40845	7.16765	2.72528	5.72124	4.23447	8.52112	3.89092	4.54361	4.74251	4.25853	5.35341	2.54289	3.23677	7.06385	6.86388	4.21214	2.49456	1.41521	4.75771	8.44445	3.15057	2.36142	5.98689	3.41899	6.93409	3.93448	4.91847	4.36589	3.78667	4.80831	5.46164	3.07954	4.43147
	TAG 51:3	µM	4.60427	6.8835	4.93647	3.40664	5.09107	7.75043	4.99379	3.38311	3.66212	2.27928	3.11318	2.84472	2.74708	5.11245	3.07134	4.88106	1.20228	2.72681	2.95691	4.00809	2.71117	3.13548	4.31285	2.992	3.30031	2.53417	2.72641	4.5	5.61541	2.73695	1.34422	1.42164	3.40529	6.95999	2.40518	2.36017	4.19114	3.90873	4.51263	2.68053	3.25939	2.73388	3.28238	2.28309	3.35292	2.00553	3.28522
	TAG 51:4	µM	1.61949	2.43457	1.99422	0.285992	1.69525	2.56154	1.41839	0.803694	0.875811	0.638057	1.23986	0.559218	0.698309	1.71149	0.621153	1.7259			0.302723	0.766826	0.594035	1.06651	1.18795	0.530854	0.800777	0.586079	0.957431	1.28914	2.03117	0.619333			1.0594	2.60633	0.42495	0.45909	1.30942	1.75506	1.60051	0.467008	0.923212	0.194615	1.06699	0.45952	0.999414		1.09305
	TAG 52:2	µM	208.07	196.269	92.7164	136.17	183.698	250.71	309.506	200.83	142.084	78.4707	101.512	133.104	84.3631	254.416	78.7698	100.91	106.164	172.085	91.45	268.434	100.985	111.728	91.7383	131.077	131.888	115.507	54.5031	154.201	218.123	110.292	71.8899	99.6947	179.434	162.864	123.744	81.9705	133.49	113.508	151.444	98.1228	116.343	116.433	71.7521	73.1273	99.2356	104.36	130.03
	TAG 52:3	µM	182.519	226.129	127.487	83.501	183.459	206.609	255.822	137.38	136.395	117.408	110.222	91.514	91.0729	249.34	74.2294	113.97	66.7516	80.4233	88.3975	151.935	89.7154	101.644	119.53	130.012	139.003	112.022	60.4014	132.446	210.68	107.106	58.6824	87.3752	184.966	198.026	114.704	83.8512	117.503	136.727	134	89.5333	117.75	104.157	87.4607	62.7817	140.376	73.5659	123.363
	TAG 52:4	µM	70.0082	97.2899	60.4039	23.0225	67.3973	79.3111	88.3084	43.9583	49.475	53.2005	48.8884	30.1994	34.283	94.9285	27.1745	50.1813	17.6834	22.8863	33.6926	41.2918	32.7543	41.0347	50.0841	46.4038	60.5796	40.9983	26.7467	49.5214	88.405	39.7223	20.2409	31.5101	71.4743	88.7142	42.1458	31.1456	45.0706	67.041	51.3686	33.3582	48.7107	32.238	40.279	24.4232	67.3835	23.7271	49.1676
	TAG 52:5	µM	16.9352	24.8055	14.3801	5.31885	14.2351	21.4663	18.1293	9.45747	10.8751	10.0693	13.2029	6.78232	6.46721	20.0439	5.78613	13.9666	3.27065	7.86429	7.81746	8.85626	7.46619	10.3785	10.6904	9.78791	15.1977	8.93204	6.72315	11.5918	22.2318	8.60497	5.00189	6.95405	14.8293	22.1059	9.50894	6.6273	10.7045	18.11	13.0512	7.76117	11.296	4.9321	10.7125	6.01192	13.3948	5.69365	11.5931
	TAG 52:6	µM	3.24485	4.75547	3.27708	1.01659	2.27978	4.78463	3.02348	1.89731	2.02577	1.34814	2.86517	1.43784	1.12054	2.99436	0.959939	3.20014		2.41386	1.87561	1.50233	1.302	2.15969	1.70789	1.33067	2.30058	1.48178	1.40112	2.23666	4.68263	1.36986	0.718369	1.05236	2.30611	4.42982	1.68658	1.11482	2.27292	4.53605	2.52402	1.43652	2.08981	0.629957	2.1878	1.22398	1.7253	1.04596	2.51464
	TAG 53:2	µM	3.50543	2.97481	2.5125	3.82991	3.29518	5.44788	4.31486	3.93077	2.63144	1.14669	1.90531	3.26082	1.73212	3.14934	2.07421	2.72223	1.37973	3.83927	1.96676	5.84522	1.915	2.3433	2.89988	2.06649	2.12617	1.69298	1.78867	3.00035	3.7251	1.86098	1.15795	0.971071	2.39892	3.4967	1.92047	1.58164	2.91177	2.17483	3.52931	2.04447	2.33039	1.94158	2.17756	1.8745	1.80289	2.1272	2.2005
	TAG 53:3	µM	4.88653	5.41807	3.99814	3.33723	4.38362	6.8379	5.33477	4.27853	3.27306	2.24109	2.94964	3.37251	2.45606	4.64191	2.54364	3.66995	1.24888	3.23057	2.66259	5.68101	2.55723	3.05673	4.47863	3.06536	3.00395	2.70588	2.17606	3.8681	5.35292	2.62509	1.48555	1.3766	3.58614	5.50158	2.83161	2.20004	3.6592	4.09133	4.35291	2.36768	3.14853	2.42757	3.27513	1.90684	3.4945	2.30709	2.99813
	TAG 53:4	µM	2.5569	3.30194	2.55949	1.27417	2.23649	3.51225	2.67754	2.08815	1.76219	1.43124	1.83891	1.63883	1.31795	2.63098	1.3303	2.03302	0.591874	1.34422	1.60946	2.11428	1.32958	1.66407	2.28359	1.62697	1.84664	1.4957	1.29602	2.08349	3.04577	1.4079	0.886134	0.626028	2.01298	3.37774	1.51771	1.22039	1.847	2.62381	2.20711	1.25632	1.74926	1.15573	1.94024	1.17358	2.14989	1.09388	1.69855
	TAG 53:5	µM	0.693315	1.08189	1.1286	0.181294	0.571343	1.20709	0.428165	0.325183	0.249684	0.203752	0.573257	0.184484	0.158335	0.493121	0.10425	0.598724		0.173999	0.407896	0.364824	0.0982678	0.487357	0.396236	0.154324	0.174115	0.254903	0.321293	0.486067	1.07272	0.228729			0.369543	1.08213	0.287221	0.179532	0.474689	1.05075	0.632689	0.359257	0.386319		0.599323		0.324647		0.438717
	TAG 54:2	µM	5.19465	1.12706	2.78244	5.60686	3.04421	4.57409	5.25799	8.92181	3.2479	1.41807	1.39094	4.9527	1.77064	2.60172	1.4466	4.7001	8.82416	45.9012	2.04439	4.62447	1.48896	2.89584	2.30661	2.3988	2.96655	1.30415	1.39577	2.69244	4.66794	1.25224	1.62277		7.92856	3.46922	2.83127	0.975925	3.40858	1.77552	3.82907	3.24807	3.16418	2.05443	1.24707	5.08378	3.05842	3.88848	3.33793
	TAG 54:3	µM	60.0821	45.7188	21.754	38.7683	40.7457	60.7242	62.6024	64.0547	32.4382	23.5371	26.855	32.3243	21.7809	56.9457	22.6438	26.6683	41.9673	60.904	26.6355	126.209	34.7998	31.6767	40.3018	47.2624	45.1181	37.8787	14.0132	36.8384	55.2752	29.996	28.383	21.9693	52.2721	40.4108	35.8712	21.4029	31.1971	30.283	40.0212	20.0425	28.0973	24.6461	28.5314	22.5692	41.1799	26.3795	34.9987
	TAG 54:4	µM	54.4448	54.7028	28.8553	26.6648	41.1498	54.6393	55.3819	45.2023	31.6194	32.5757	29.7142	25.8307	23.8832	61.1913	20.1337	24.5473	26.5299	26.7275	26.3127	64.0876	29.0198	29.4545	44.1471	44.4994	44.3694	37.9658	16.1157	36.2899	61.2798	28.9844	22.5896	21.7201	58.811	50.6132	33.9539	22.7684	28.8596	54.2325	36.3206	19.4607	28.8749	21.8839	33.4679	17.9893	59.2289	19.1648	34.9276
	TAG 54:5	µM	33.4232	38.3373	25.0161	13.1672	25.2274	35.1465	34.039	26.0847	21.7898	23.5269	23.9443	17.5413	15.8421	40.7814	12.099	18.9265	12.3798	18.6698	19.0457	28.8951	17.4897	20.8742	28.6794	24.6819	31.6564	23.0953	14.1328	23.9822	46.3797	18.6031	13.2361	14.7215	36.9821	36.9999	21.9527	15.6326	17.6543	34.9919	23.5728	15.0159	20.3674	13.4305	22.6643	11.6343	37.9167	13.3897	22.4373
	TAG 54:6	µM	15.747	18.8268	15.3522	5.94084	11.8305	16.3835	16.1259	11.5713	11.9218	11.5512	14.981	9.11771	7.9903	19.0126	6.04738	15.5698	6.22081	17.1654	11.0597	9.71115	8.20896	10.8861	13.3097	11.2571	17.4605	9.35154	9.7023	12.1416	24.4023	8.57077	7.11999	6.88384	15.5221	18.3191	10.1601	7.73342	8.14684	19.5604	10.1317	7.27654	10.5508	5.49053	11.5167	9.45315	14.0529	7.00339	11.5069
	TAG 54:7	µM	5.0751	5.73069	5.69091	2.31669	3.73923	5.95806	4.86475	3.61268	4.03861	3.15736	5.59906	2.86808	2.4616	4.98983	2.22004	7.58099	2.45401	6.98511	4.1039	2.25335	2.4453	3.59625	4.36411	3.87383	6.26219	2.40019	3.25402	3.53106	7.37954	2.56028	2.07476	1.94202	3.98876	5.52313	2.8953	2.40443	2.70348	8.65692	2.77965	2.17914	3.38933	1.32266	3.98958	4.06676	3.60099	2.39355	4.30279
	TAG 54:8	µM	0.682878	0.913811	1.16248	0.999737	1.04643	1.0413	0.473422	0.316056	0.70315	0.164408	0.906157	0.177162	0.144215	0.583901	0.109619	2.09657	1.0449	1.75714	0.804745		0.141166	0.516135	0.70975	1.17049	1.01718		0.244997	0.33359	1.33714				0.324811	0.939042	0.222334		0.284204	2.11178	0.201531	0.27413	0.301582		0.757581	0.189521			0.687265
	TAG 56:2	µM				0.627416		0.242049		1.18266							0.548016	0.451914	0.532403	3.7881		0.686623		0.194868	0.25002	0.303539				0.279243	0.305169				0.244359					1.24973	0.217219				0.25844	0.146015
	TAG 56:3	µM	1.07146	0.465381	0.217273		0.812364	1.52819	1.07711	1.88018	0.592646		0.494399	0.699878	0.167588	1.25434	0.841848	0.647998	0.866082		1.05799	2.59575	0.510086	0.531533	0.886687	1.13008	1.0799	0.951713	0.10495	0.86868	1.57563	0.774874	0.86509	0.575655	1.2408	0.483349	0.939049		0.612956	1.31302	1.22731				0.709855		0.743446	0.806502	0.718831
	TAG 56:5	µM	6.15065	5.66167	5.37139	4.54537	5.36628	6.79877	5.94111	6.76798	5.12393	4.01931	5.27041	5.79187	3.92837	7.19252	2.21317	4.34758	3.5972	7.57295	4.29208	8.3613	3.11039	3.87788	4.9672	3.4073	4.86131	4.33032	2.25224	4.52466	7.22114	2.91725	3.72556	2.08683	5.35982	5.82321	5.22351	2.91319	2.74126	5.16218	3.7931	3.47092	3.49842	4.51275	4.28059	3.01671	4.06221	4.8272	4.74827
	TAG 56:6	µM	11.1095	13.1967	11.0266	6.02981	7.99147	12.0425	13.9197	10.224	9.44906	6.91461	10.1455	10.5974	6.33698	12.6472	3.4858	6.85872	4.77544	12.7541	10.9657	13.2824	6.00493	6.44531	5.93568	6.1559	7.68591	9.15471	5.25253	9.7789	13.2544	6.9615	5.56483	6.02419	12.6407	12.225	11.0776	6.06389	4.66558	8.15044	6.02536	6.98628	7.34181	5.92927	6.56432	4.51823	5.53484	6.65529	7.30633
	TAG 56:7	µM	7.73992	10.9673	10.9893	3.28833	5.06469	11.491	12.4332	9.45159	7.37652	6.173	11.3017	5.78355	5.78129	8.08525	5.22976	11.7253	2.6876	18.1131	11.4026	6.81949	4.10134	6.65096	6.00477	4.22993	5.91629	7.324	4.22795	6.45997	13.5356	6.63157	3.39529	4.65029	9.4418	10.1787	6.86079	5.78375	4.01883	15.666	4.97763	5.50901	7.28105	5.13489	6.97972	1.72042	3.493	5.4043	8.534
	TAG 56:8	µM	4.46648	5.24365	6.98333	1.65084	2.12711	5.33619	5.1305	3.53016	3.93737	3.02219	5.46857	2.57911	2.52608	4.0655	2.65104	6.96124		6.21037	5.48281	2.14677	1.83645	3.04221	2.88354	1.81087	1.85311	2.84479	1.84716	2.24446	6.41443	2.80032	1.41	1.77849	3.34558	4.32817	2.5983	2.61418	2.23145	11.241	2.26714	2.55128	3.43122	2.06908	3.74781	2.002	1.48194	2.51002	4.15592
	TAG 56:9	µM	0.89993	0.935018	1.64481		0.120478	1.08635	0.760687	0.431955	0.514003	0.263717	1.26554	0.506129	0.152612	0.477984	0.230279	1.35366	0.586252	1.70335	1.39832		0.088637	0.623495	0.255086	0.0695345	0.201453	0.358244	0.168332	0.31426	1.19652	0.285097	0.589709		0.362557	0.727952	0.406683	0.22658	0.256805	3.22271	0.173524	0.474727	0.540471		0.889681	0.0921974			0.814342
	TAG 58:5	µM	0.125631			0.448107	0.188073	0.259473		0.358913		0.257307	0.257475	0.428319	0.250097					1.05752		0.708216	0.112144	0.194264		0.960451		0.353838	0.116724	0.33249	0.665479		0.309764		0.301722	0.207949	0.128059		0.100772		0.109427				0.23979			1.32627	0.146243
	TAG 58:6	µM	0.884276	0.756009	0.568354	0.597531	0.596956	0.695056	0.787363	0.50709	0.241563	0.331253	0.694559	1.06131	0.457651	0.464028		0.574958	0.178828	1.59689	0.841104	1.19816	0.354125	0.454145	0.463339	0.290605	0.739671	0.759156	0.397984	0.628299	1.28016	0.440418	0.541853	0.262139	1.04923	0.878828	0.569217	0.178022	0.409238	0.730955	0.725162	0.421313	0.432922	0.427074	0.341225	0.38657		0.519672	0.75367
	TAG 58:7	µM		1.02571	0.228929			0.922162	1.03924	0.581497		0.224272	1.17146		0.535037					2.79709	1.34399	0.895068		0.55989	0.19808	0.172672		1.03298	0.431859	0.717573	1.66234	0.646878	0.619046	0.376238	1.21818	1.1044	0.845308	0.371954		1.10617	0.681254	0.713806	0.621338	0.344266	0.683249				0.805144
	TAG 58:8	µM	1.91682	1.94399	2.44901	0.676611	0.853162	2.34873	2.02895	1.5267	1.66297	0.967092	2.31934	1.37822	1.13162	1.30543	1.49255	2.5615		5.35852	2.90731	1.64194	0.589025	1.25695	0.89679	0.638308	0.274584	1.76295	0.549945	0.855577	2.74666	1.49328	0.836981	0.870773	1.56694	1.70039	1.20437	1.24748	0.848878	4.25028	1.22117	1.06145	1.24735	1.03113	1.76247			1.60062	1.94702
	TAG 58:9	µM	1.19004	1.25414	2.12758	0.438892	0.409123	1.38117	1.15483	0.717031	1.25246	0.426276	1.49788	0.942116		0.895249	1.0073	1.3634		2.02562	2.17739	0.722605	0.276296	0.770195	0.984339	0.258035			0.352942	0.722835	1.74564	0.867301	0.351784	0.318476	0.781596	1.10602	0.76109	0.776145	0.421331	4.25526		1.05749		0.486285	1.28779	0.264934		0.860104	1.21946
	total TAG	µM	908.893	1024	619.36	531.717	847.251	1162.7	1152.99	761.877	645.375	460.376	527.638	530.654	415.878	1055.94	373.372	620.79	386.463	658.89	468.474	941.354	428.583	543.101	549.278	594.738	658.661	515.421	336.344	737.396	1101.89	490.046	315.136	394.621	818.272	968.104	534.689	376.472	685.18	680.116	734.416	432.799	565.128	462.871	452.492	380.759	613.47	405.239	646.246
Diacylglycerol	DAG 32:1	µM	1.8449	2.17819	2.16159	2.80604	2.64966	4.18115	2.07091	1.74894	1.28229	1.07494	0.8594	2.39592	0.898454	2.52373	1.31758	3.58317	2.03017	1.86404	1.22585	1.70636	1.17743	1.97132	2.53287	1.32957	1.10713	1.4727	0.872098	2.23422	2.56278	0.945195	0.690044	0.84334	2.47187	3.24083	0.987377	1.92934	3.22325	2.67605	2.63321	1.76022	1.62065	1.07485	2.88505	1.09084	1.87879	1.25063	3.444
	DAG 32:2	µM	1.50194		1.02831					0.914902				0.645177					0.73402		0.514809		0.572692	0.828629	1.44928	1.00525				0.767301	1.09142				1.29239	0.879501	0.520681		1.05446	1.16387	0.578011		0.851089		1.05577				0.709885
	DAG 34:1	µM	8.63556	8.39772	5.9029	8.59212	9.57648	14.53	13.7591	7.99889	7.47343	5.42383	4.50973	8.44993	4.03625	11.9065	5.87413	9.28269	7.61343	8.76058	4.00822	9.32072	4.48812	6.4716	6.16538	6.01328	10.0602	8.24799	2.98754	9.99284	8.86316	6.1803	3.97233	7.02605	9.54406	9.19735	5.16086	5.36581	7.34392	7.98002	7.70363	7.65098	5.33697	7.26538	5.39878	4.635	4.93648	4.85446	8.06597
	DAG 34:2	µM	5.42113	8.02771	4.77191	3.63912	7.16693	10.8525	7.99708	4.12827	4.6744	4.11031	3.83425	4.15846	2.28465	8.37509	3.60808	6.56298	2.84812	3.16335	2.96005	4.82207	2.54788	3.81931	4.47502	4.1167	6.07794	4.46837	1.70327	6.39182	6.42881	3.87095	1.86702	3.88405	5.84919	6.96672	3.50896	3.48775	5.80095	5.77971	5.21912	4.38949	3.27373	4.807	4.45277	2.37022	4.28681	3.44532	5.57787
	DAG 34:3	µM	0.948171	2.05293				2.29889	1.13269	0.591276	0.738981	0.780956				1.65171		0.961744							0.676332		0.663954			0.934671	1.27339	0.750491	0.494356	1.03633	1.22387	2.40235	0.544658	1.03216	0.789723	0.779868	1.28489			0.68076				1.29414	0.75816
	DAG 36:1	µM	0.583832		0.644466			1.06732	1.15859	1.19426				0.915361		0.189755		0.812503	1.3849	3.71781		0.718321			0.930177						0.850017				2.02678	0.739813			0.874436		0.68116	0.734611	0.944802			0.544512	0.969186		0.93348
	DAG 36:2	µM	15.476	17.42	8.83026	16.0747	16.9953	24.8258	20.3739	15.1704	9.80686	8.73671	10.105	13.1959	6.40272	21.6791	9.30376	11.3122	9.48047	13.3814	6.80228	22.757	9.68925	10.2685	9.64968	11.2791	12.856	11.2597	3.70347	12.3655	16.3645	9.62988	6.97483	8.97547	15.7557	13.3797	10.0806	8.18934	11.0278	12.3041	12.1264	9.24501	8.03355	11.3187	9.80472	5.20721	11.2142	9.01687	11.4027
	DAG 36:3	µM	10.7277	14.3974	8.73084	8.02047	13.1204	15.1975	13.6156	8.06296	7.7698	9.67594	8.2078	6.05486	5.26907	17.157	6.56361	10.2581	4.9015	4.55443	4.8887	9.014	6.49052	7.1913	9.32815	8.54243	10.7008	7.82774	3.06428	7.86223	12.8191	6.74639	4.01223	5.86571	13.1098	12.1277	7.217	6.13403	7.01465	13.1756	8.18397	6.58373	6.09275	7.93577	8.22679	3.46541	9.90461	4.78575	7.58443
	DAG 36:4	µM	4.79047	5.90469	5.01223	5.00371	5.11739	6.13313	5.92069	3.5015	3.91391	4.8251	4.46359	2.23733	3.23957	6.92379	3.19255	4.59546	1.33734	1.50714	2.87462	3.39436	3.02275	2.9474	3.82469	2.75401	4.62429	3.56353	2.3196	3.47992	5.17562	3.10738	1.91236	2.54056	4.71634	4.73485	2.75743	2.63201	2.93696	6.33742	3.60224	3.11644	4.04076	3.70434	4.38358	2.5088	2.93028	2.26555	3.92673
	DAG 38:5	µM	0.838281	1.33684	1.16639			1.58532	1.014	1.39518	0.836488	0.614959	1.12618	1.75554		1.29371		0.82304	0.726094	2.24731	0.844229	1.58114		0.718564	0.671986			0.882178		0.748449	1.18238	0.835963			0.962392	1.04482	0.912252			1.25547	0.769549	0.714911		0.806368	0.746854		1.32454		0.698647
	DAG 38:6	µM	0.8528	1.08158	1.17354			1.03822	1.03968	0.837081	0.548216		1.01798	0.777625		0.894292		1.23007		3.45207	0.761612	0.948259		0.758057	0.640846			0.724311			0.854506				0.500422		0.562228			2.15477		0.730059	0.821922		0.921745		0.674425		0.680143
	DAG 40:8	µM							0.563706												0.698202	0.618021																		1.17571			0.876421						1.29843
	total DAG	µM	51.6208	60.797	39.4224	44.1362	54.6262	81.7098	68.6459	45.5436	37.0444	35.2427	34.124	40.5861	22.1307	72.5946	29.8597	49.422	31.056	42.6481	25.5786	54.8803	27.9886	34.9747	40.3444	35.0404	46.0904	38.4465	14.6503	44.777	57.4657	32.0665	19.9232	30.1715	57.4528	54.7137	32.2521	28.7704	40.0662	54.7826	42.7822	34.9255	31.8926	37.5932	37.8761	19.822	38.1193	26.9127	45.0805
3-sn-phosphatidyl-	PC 30:0	µM	2.33043	2.04169	4.27225	4.98322	2.72184	3.71913	1.45014	2.22722	1.44165	0.968725	1.87007	2.12272	2.05134	1.03219	2.14504	2.87859	1.07344	2.23728	2.50388	1.77979	2.2909	3.22674	1.04559	0.831659	0.664123		4.09165	2.81475	3.2986	1.3841	1.01472	0.930533	0.855809	2.39047	1.36327	0.967246	5.18293	2.91844	1.98352	1.97761	3.42381	1.93319	2.93155	3.29256	1.47717	2.86467	2.28554
choline	PC 32:0	µM	9.49037	9.58889	11.0774	9.26719	7.90277	11.0695	8.40736	7.80458	7.43641	7.38347	8.00253	7.24297	8.56105	8.34838	8.27009	8.65775	7.10388	8.60979	9.42497	6.6447	7.46211	9.32116	6.3109	5.93082	7.40533	6.94594	9.04195	7.19205	8.25733	8.53883	6.45656	7.51636	6.13134	8.82736	7.89011	7.10212	10.0447	12.0679	6.92886	8.20336	11.3863	9.43137	9.67039	6.85039	6.94335	7.56642	7.19559
	PC 32:1	µM	11.8238	15.4908	14.0715	14.8152	12.1529	20.7649	15.7881	11.2875	11.3667	5.3097	9.42941	13.7661	7.78606	9.73716	8.49535	10.9367	6.48102	12.2357	14.0469	11.1213	8.79445	14.2592	5.8431	9.18143	5.45687	5.51937	11.0101	17.376	15.7797	10.1183	10.3096	9.63945	6.50179	12.2211	11.102	6.51958	23.3855	13.9826	10.1854	10.1202	14.4462	11.289	11.6502	12.8457	13.7138	20.2876	14.7384
	PC 32:2	µM	2.82087	3.20956	5.14584	3.81001	4.16515	3.52164	2.16969	2.25498	1.91931	2.26083	2.44869	1.98079	2.8104	2.2502	2.36796	3.20128	1.46943	1.79377	2.40914	1.44529	2.86039	3.13242	2.23092	2.84481	1.09179	1.2458	4.90489	3.20568	4.07716	2.08616	1.75784	1.31037	1.74222	3.34879	2.35504	1.29182	5.54846	4.50152	2.21223	1.93987	3.79999	1.72755	5.41609	3.78339	2.80462	4.67743	3.35536
	PC 33:1	µM	3.18806	3.39971	3.51972	4.54466	2.61716	5.13947	3.47299	3.22468	2.52839	1.34902	2.66807	3.00778	2.56018	2.66323	2.8963	3.10117	1.35614	2.69498	3.65972	3.60425	3.20708	3.34632	2.05741	1.94403	1.16373	1.3738	2.3702	3.25079	3.02071	2.67071	2.25225	1.80533	1.5737	3.04638	2.30871	2.05642	4.40173	3.26025	2.31583	3.12852	3.37626	2.92162	3.11526	2.98275	3.44793	3.64031	2.2963
	PC 33:2	µM	2.92751	3.77087	4.93615	3.93787	3.41831	4.22236	2.77016	3.02994	2.62861	3.11728	3.10004	2.01656	3.58732	3.33893	4.43527	4.54352	2.67392	1.78048	3.3164	2.09814	4.26074	3.14879	3.54131	3.51577	1.96124	1.74152	4.4589	2.67551	4.20771	3.20157	2.33906	2.08407	2.75012	3.60125	2.74546	2.78781	4.37654	4.66163	2.41636	3.02558	4.22605	3.06492	5.21583	4.35281	3.45978	3.58705	2.90189
	PC 34:1	µM	202.497	202.009	149.26	172.164	144.831	252.243	260.484	195.68	142.206	78.5141	139.741	178.964	139.843	170.108	123.194	99.6317	101.335	161.948	158.543	197.491	137.412	199.621	69.1392	114.62	77.1606	80.7882	116.183	173.367	198.019	133.801	126.147	164.568	115	134.466	188.534	108.079	217.177	182.855	130.326	142.545	205.827	163.372	164.035	97.1992	103.753	168.012	176.646
	PC 34:2	µM	431.669	406.663	466.285	399.9	463.645	478.414	435.376	397.163	371.732	424.102	305.779	285.244	421.632	385.665	419.775	399.372	324.878	293.636	331.854	311.633	374.858	417.563	342.846	399.986	297.007	262.338	457.081	370.675	452.651	388.054	324.921	333.64	363.917	367.402	451.687	322.332	499.992	466.943	304.579	315.724	507.773	387.587	448.128	391.104	403.927	377.705	409.955
	PC 34:3	µM	12.3038	14.0762	13.3569	13.0097	14.7455	16.2011	13.529	10.9099	12.2433	9.93678	12.2241	11.2669	8.8774	11.5933	11.801	13.9478	10.8159	12.6948	11.8397	10.4159	12.6918	13.3131	9.83025	14.7906	9.9544	8.36629	15.4645	12.9101	15.0714	11.7405	10.1032	10.9537	10.1632	11.9201	15.0263	7.54705	16.7266	16.6754	9.43196	12.6832	19.4778	9.10411	16.4991	13.5977	14.4675	14.375	12.7842
	PC 34:4	µM	1.14935	1.25324	2.26241	1.391	1.45345	1.62151	0.912899	1.05668	0.746881	0.604263	1.29539	1.32824	0.676941	0.736191	0.564869	0.814614	0.617151	0.847376	1.19841	0.589891	1.04275	1.34833				0.751999	1.85066	1.41125	1.6142	0.703804	0.48455	0.459128	0.504127	1.59606	1.15136	0.679833	1.51437	1.77223	0.905838	1.04778	1.60628	0.612151	1.73253	1.02319	1.31434	2.33917	1.25166
	PC 35:1	µM	2.59618	2.50955	2.193	3.61856	2.0232	3.72484	3.06559	2.8274	2.09106	0.693811	2.1159	2.82268	1.67603	1.98883	1.74224	1.89013	1.11073	2.60458	2.78323	3.88126	2.09682	2.69434	1.0602	1.12005	1.096	1.20635	1.52224	2.20638	2.23442	1.70822	1.87503	1.5331	1.41815	2.39054	2.07571	1.68279	2.69045	2.50474	1.82195	2.28309	2.38941	2.14579	2.24515	1.49374	3.92471	2.69079	1.65947
	PC 35:2	µM	9.77406	8.95052	11.1281	10.234	9.23367	11.3231	8.08682	9.95623	7.02892	9.09592	7.96567	5.99409	9.14633	7.5032	11.2942	10.587	5.72151	5.33767	7.4707	7.70193	9.45033	9.35844	8.58579	7.94136	6.23564	5.49193	9.63554	7.60381	8.97579	8.14227	6.39757	5.62133	7.65611	9.76601	9.16806	7.72564	10.3932	11.6469	7.48922	8.44288	10.0645	8.31788	13.5997	8.49829	9.56363	8.03406	6.79447
	PC 35:3	µM	1.35189	1.07135	1.34151	1.55179	1.08473	1.58046	0.967041	1.17425	1.49176	0.893994	1.07526	1.09114	1.00306	1.20985	1.29858	1.27205	0.929567	0.598673	0.82759	1.48571	1.28246	1.17895	0.857424	0.912559		0.588788	1.34509	1.27113	1.36957	1.20357	0.77772	0.671179	0.849628	1.14663	1.20179	0.877862	1.39603	1.63312	0.760214	0.850045	1.20172	0.808254	1.71963	1.05119	0.923215	1.09953	1.0929
	PC 36:2	µM	234.871	171.69	219.091	235.532	212.242	231.915	207.821	202.643	153.582	194.87	148.536	159.535	206.363	151.349	204.783	179.681	182.168	187.424	148.182	184.252	180.458	209.39	154.43	159.494	161.798	131.586	238.106	164.928	223.736	172.58	170.468	120.309	173.066	176.446	259.392	148.018	223.642	220.53	161.352	166.243	252.055	181.94	238.229	190.714	194.013	175.445	204.317
	PC 36:3	µM	119.959	77.2164	92.2418	109.344	102.064	116.964	87.6214	93.3732	75.2781	76.3676	78.9551	77.1858	91.8413	114.636	93.4866	78.4003	87.1444	79.4798	59.6454	76.9237	83.3698	96.4908	68.0795	76.2552	60.8648	49.3372	107.263	102.519	117.33	62.7649	79.3338	81.8871	84.659	93.2907	117.241	77.0535	103.202	103.562	67.7152	61.1599	92.3789	70.2636	127.426	77.7103	104.765	78.1849	110.03
	PC 36:4	µM	165.027	221.782	214.535	172.377	148.654	216.124	192.962	167.963	181.823	127.184	166.871	154.229	126.972	132.595	116.693	142.929	113.981	151.679	220.918	183.857	126.682	177.31	102.803	120.627	107.287	154.055	153.02	170.081	179.905	172.342	113.594	151.533	142.888	191.363	203.163	156.813	149.08	182.944	134.687	156.384	191.882	170.524	151.369	103.727	146.697	186.553	159.545
	PC 36:5	µM	37.2766	18.0416	37.6179	19.7306	13.8308	27.5188	30.4905	19.6062	22.163	11.618	27.5408	35.0811	12.5427	11.3579	17.4068	33.1435	7.33438	48.3891	27.9418	17.8181	17.4756	24.575	8.92086	8.3741	6.72452	9.66754	15.7243	17.5845	21.7143	14.2559	7.17166	13.5614	11.1649	15.1186	23.5087	12.4543	18.491	52.6964	9.78147	13.0586	29.3807	11.2811	17.5426	11.1531	17.281	18.6326	23.7438
	PC 37:2	µM	0.822136	1.02848	1.18331	1.14496	1.25026	1.14916	1.2227	1.04903	0.551585	1.00055	0.854735	0.647819	1.00173	0.542194	1.46862	0.947752	0.931107	0.415	0.831403	0.727557	1.18313	1.10199	1.02741	0.668769	0.718703	0.700889	1.29606	0.928525	0.95384	0.91708	0.782095	0.772572	0.935387	2.11637	1.3574	0.892841	1.53993	1.54054	0.906752	1.33777	1.24163	1.14277	1.29943	0.954796	0.754222	0.69451	0.954218
	PC 37:3	µM	1.92033	0.609548	1.11306	1.27375	1.10537	1.54173	0.830647	1.12657	0.530651	0.76187	1.02711	0.896813	1.10247	1.54039	1.41885	1.0543	1.00797	0.724868	0.638638	0.687651	1.04308	1.01195	0.617821	0.572537		0.371789	1.26922	1.30805	1.51696	0.587374	0.852098	0.775357	0.790591	1.28101	1.03783	1.02601	1.18439	1.35056	0.672751	0.698585	0.729247	0.643226	1.54924	0.789444	0.856323	0.801519	1.18345
	PC 37:4	µM	3.81188	5.05471	5.02113	4.02817	2.39369	4.89928	3.45997	3.90815	3.32292	2.53376	4.22821	3.08503	2.55779	2.49544	2.70775	3.48363	1.49549	2.78994	4.98712	4.05357	2.70974	3.62155	1.98018	2.18453	1.62684	3.40037	2.89305	3.24023	3.35	3.56909	1.92058	2.6295	2.89611	4.61165	3.61359	3.78312	2.53729	4.66047	3.28055	4.14733	3.55899	3.59036	4.29482	2.09515	2.49834	4.0382	2.39788
	PC 38:3	µM	32.1458	4.42798	12.861	23.3848	14.4723	20.8452	15.9437	10.9996	8.97531	8.49415	12.8753	11.4134	13.8007	23.3898	13.9601	10.8483	15.1009	23.3904	5.25784	5.59546	9.66799	14.7617	4.74711	5.09617	8.93256	2.90164	16.4221	17.4939	28.4349	3.0598	13.6303	10.3002	9.10801	16.1868	12.381	11.2328	13.1283	16.2685	7.35689	7.06934	9.97664	8.31905	14.56	10.727	13.6875	11.3575	22.9673
	PC 38:4	µM	92.1106	110.581	100.653	91.8286	66.8969	99.9079	102.394	72.2642	78.5382	59.3632	85.4236	81.3368	58.6744	61.9394	54.0781	60.8012	53.6331	91.4744	100.099	85.4014	49.4486	82.3506	40.2712	45.2271	57.1866	81.2044	70.7131	69.9451	86.886	76.2846	47.4458	65.0895	71.8072	96.3209	100.351	74.8348	54.6463	91.6535	72.9046	82.1403	91.7967	85.3688	75.1172	39.0488	63.1753	90.3416	80.2697
	PC 38:5	µM	49.4726	49.8245	46.3217	41.3738	33.1314	44.1826	51.6836	32.4947	33.8054	24.4726	39.5351	44.5245	25.8859	26.2403	20.1381	30.7645	24.328	48.9348	44.857	45.2478	28.6621	34.581	17.4264	23.0275	30.4434	30.9168	31.7439	35.8647	35.9206	27.4503	22.0955	36.0096	33.8361	38.5426	52.8207	26.5827	26.8403	43.7464	25.7597	35.8092	41.9579	27.9618	32.333	16.4127	36.0301	29.2296	33.4435
	PC 38:6	µM	89.69	85.2922	83.3384	43.9112	47.6511	104.08	79.7901	48.7525	77.3604	43.2935	60.7492	49.4537	39.6935	53.4682	82.5767	83.8622	28.793	66.8617	84.4504	36.4634	44.3515	67.5542	40.4626	51.149	40.5024	55.3903	37.1275	42.1242	56.5178	72.6151	28.8757	53.3621	47.1624	77.0221	41.0137	58.2746	61.3342	125.954	63.9474	52.1118	80.01	74.7319	64.241	36.83	43.5043	71.8262	68.8281
	PC 38:7	µM	1.98358	1.64343	1.6996	1.11834	0.62952	1.98966	1.34234	0.945316	0.962124	0.624575	1.44555	2.68885	0.583442	0.726377	1.43293	1.34257	0.559775	2.57483	1.72912	0.969238	1.1326	1.30677	0.823662	0.842968		0.89656	0.778212	1.01615	1.26547	0.885951	0.384897	0.753119	0.669801	1.3953	1.22232	0.757021	1.47765	3.29126	0.949995	0.745739	1.66732	0.876672	1.58109	0.518736	1.26485	1.38789	1.59321
	PC 40:4	µM	1.73681	1.36664	2.02059	1.87672	1.6276	2.10824	1.8429	1.28661	1.36978	1.16561	1.50028	1.7042	1.25572	1.34692	1.41785	1.30744	1.08465	1.8946	1.9191	1.87088	1.01547	1.60602	0.88195	1.17073	1.02147	1.47489	1.56422	1.82551	1.98865	1.27552	1.11521	1.20459	1.50314	1.70041	1.73766	1.39527	1.27926	1.9725	1.47597	1.95067	1.70593	1.96917	1.73461	1.04904	1.83902	1.85797	2.02412
	PC 40:5	µM	6.23082	6.44567	4.99437	5.34919	6.17127	5.4498	8.27794	3.33237	3.15939	3.13282	3.6187	4.83878	3.80267	3.51086	1.05745	2.55743	3.87233	3.26672	5.35942	6.19619	3.48906	3.52849	1.66553	3.03405	7.2723	4.41696	4.90138	5.22373	5.49542	3.07098	3.72337	4.90917	5.15797	5.56894	7.35022	2.66248	3.21678	2.2378	3.30746	5.82113	5.12266	4.25909	2.9347	1.56217	4.93508	3.30163	4.2956
	PC 40:6	µM	26.8187	22.7026	22.9345	13.7845	13.0789	32.4035	24.0744	13.0861	16.515	11.5069	16.413	23.5781	11.3362	13.8808	25.3311	19.4224	8.59913	22.6513	20.1335	8.91913	10.6547	19.4352	8.85795	9.21086	13.6722	14.4025	11.2017	11.2052	18.5527	16.9496	8.21625	11.7285	12.7347	21.8695	11.2692	15.8268	16.6483	32.9123	19.7465	15.8536	24.211	21.2968	16.7354	10.4363	11.2108	20.6622	21.0492
	PC 40:7	µM	4.85222	5.71156	3.73534	3.18178	3.18209	5.9887	4.17768	2.80301	3.5108	2.43554	3.76603	3.26677	2.3245	3.03995	5.40814	4.15072	2.7072	4.37186	4.91491	3.33757	3.03735	3.71196	2.41387	3.03242	2.54811	3.38406	2.47533	3.13956	3.62013	4.09202	2.08213	3.83096	3.40768	4.74123	3.15945	3.3977	4.01029	6.93385	4.24184	2.91129	4.11843	3.75585	4.87849	1.66901	2.88708	3.39413	4.08245
	total PC	µM	1562.65	1457.45	1538.21	1412.47	1338.38	1730.61	1570.42	1324.23	1226.31	1113.05	1151.06	1170.31	1209.95	1208.23	1241.64	1215.53	998.305	1243.34	1281.74	1222.21	1132.09	1423.85	908.758	1073.59	909.796	920.465	1335.46	1254.39	1505.77	1206.05	996.527	1099.39	1120.85	1309.7	1537.23	1064.65	1485.09	1617.68	1059.44	1119.41	1620.79	1270.24	1441.78	1053.47	1215.12	1314.59	1383.68
Plasmenyl- and	PC O- 32:0	µM	1.09015	1.11515	1.2809	1.16122	0.713119	1.19225	1.36206	0.933084	1.19229	1.09369	1.06983	1.12175	1.04804	1.29464	1.67496	0.732361	1.35642	0.628425	1.24023	0.981867	1.04248	1.06393	0.854153	0.777979		1.06481	1.25867	1.27333	1.35863	1.259	0.981708	1.12977	0.85128	1.12442	1.21631	1.02537	1.37712	1.54786	1.44252	1.35316	1.74187	1.17789	1.14921	0.980826	1.40758	1.01669	1.17159
plasmanylphosphatidyl-	PC O- 32:1	µM	1.52894	1.57232	1.92742	1.25782	1.31064	1.90223	1.65822	1.48349	1.68518	1.38762	1.5759	1.82535	1.69913	1.73426	1.69382	1.25021	1.30833	1.2853	1.73609	1.32884	1.48676	1.49093	1.12535	1.19132	1.01223	1.42207	1.91761	1.67045	1.6534	1.74763	1.64972	1.3511	1.49804	1.65241	1.81067	1.63358	2.27691	2.44609	1.6797	1.84805	1.89183	1.75411	1.54392	0.888073	1.44305	1.78122	1.72831
choline	PC O- 34:1	µM	2.66594	2.57972	2.57774	2.34737	2.44631	2.83563	2.68873	2.32284	2.13362	2.31473	2.96125	2.52131	2.37335	2.70331	3.36496	1.53438	2.71514	2.82761	3.08584	2.58637	2.17666	2.78527	1.91389	2.44076	1.63888	1.95064	2.25963	2.59293	2.78933	2.67761	1.72409	3.0147	2.27843	2.03298	2.27476	2.06918	3.57254	3.77949	3.28158	2.79083	3.89018	2.94263	3.87801	1.60597	3.71556	2.47445	2.5855
	PC O- 34:2	µM	3.01097	3.44536	4.80905	5.44712	4.45608	4.34183	5.04872	5.78001	5.33735	4.28265	4.11177	4.79853	4.45799	6.34811	3.44678	4.55153	3.72402	3.6073	4.59585	3.66395	3.97877	4.14251	3.7563	3.20395	2.74589	4.95351	6.23189	4.19521	4.55703	4.34056	10.6141	2.70705	3.3228	9.79744	10.1428	5.55403	6.22224	4.56957	2.90653	4.26056	5.50587	4.01841	3.83139	5.12435	4.63768	4.53129	5.37903
	PC O- 34:3	µM	4.1011	4.6884	6.40707	5.64942	6.08783	5.15681	7.24572	5.92398	6.63676	5.44761	5.62837	5.98708	4.99971	5.63388	5.07792	5.25769	4.65658	5.26009	7.64059	4.65633	5.53554	5.1305	6.25408	6.28685	6.14328	3.96496	7.274	5.6451	6.33229	6.37912	7.39311	5.10145	5.48954	9.13281	9.57052	7.23818	10.4525	6.97817	4.52203	6.26776	6.43554	5.60715	5.92118	5.41206	6.97835	6.80464	7.14138
	PC O- 36:2	µM	0.861151	0.87808	0.921739	1.02661	0.931623	1.02902	1.39131	1.36593	0.9482	1.28727	1.12619	1.0995	1.33765	0.933625	1.30849	0.742728	0.982085	0.60282	1.35553	1.11345	1.02384	1.03068	0.975454	0.807578	0.378795	0.899239	0.938399	1.14815	1.21718	1.06734	1.20859	0.961587	0.814303	1.0922	1.26702	0.956563	1.75699	1.17794	1.19514	1.20046	1.7636	1.07625	1.40338	0.958018	1.6792	1.05001	1.17499
	PC O- 36:3	µM	2.79467	2.5073	3.51971	4.071	3.46402	3.40627	4.53288	3.9199	3.79743	3.74538	3.48155	3.74629	3.45618	5.47052	3.49759	2.8245	3.51392	3.07975	3.68522	2.93282	3.3273	3.42608	3.51497	2.44053	2.47347	3.16701	4.90649	4.06489	3.62554	3.51434	7.52387	2.63216	3.11317	6.32194	6.66343	4.46441	5.25355	3.84799	2.61443	3.4188	4.60001	3.26049	3.85961	3.23618	5.02537	3.71752	4.37942
	PC O- 36:4	µM	8.37476	9.77753	12.562	10.5763	8.04081	10.2721	13.7268	8.91522	10.7847	8.3043	9.64865	11.539	8.53012	12.8857	7.46461	8.82045	8.0467	10.2645	13.9798	9.57512	6.44669	10.0816	7.39051	6.71385	6.6376	17.668	11.2008	10.3884	10.1216	10.3482	13.726	7.48483	10.3965	13.0322	13.7183	16.2559	9.4046	9.57651	7.58639	10.979	10.432	9.78249	7.02016	7.44421	6.02459	11.5879	13.1337
	PC O- 36:5	µM	6.7532	7.53144	11.661	7.61807	6.88819	7.71487	9.3303	6.5296	9.77465	5.67966	8.67685	8.66232	6.58909	7.91322	4.34146	7.55627	5.06578	9.56942	12.2816	8.04679	5.23125	6.76074	6.54597	5.76445	6.53391	8.43748	8.20496	6.66283	6.91556	9.28454	7.58729	7.76135	8.87752	10.4371	10.9012	13.1027	8.63013	9.53855	5.7671	9.7685	6.8559	8.35749	5.25424	4.48192		9.34379	9.38241
	PC O- 38:4	µM	3.71452	3.07481	3.7131	3.96361	3.50144	3.72898	5.06017	3.56969	3.5971	4.24878	3.33388	4.13291	4.35171	4.7546	3.7559	2.3515	4.78905	4.19018	5.41088	3.53881	2.49363	3.53706	3.10713	2.28379	2.38063	3.74723	3.73854	5.17975	4.9393	3.62235	4.02326	2.67786	3.63732	2.70232	3.01593	3.82919	3.68692	3.2532	4.05007	5.09535	4.57291	4.51206	3.19868	2.31316	3.08625	5.37028	4.6478
	PC O- 38:5	µM	9.69907	11.0595	13.4231	11.2828	9.24677	11.5825	14.4459	10.065	11.7084	9.60058	12.1265	11.9936	9.52571	12.3916	8.00233	8.5504	9.30769	12.5561	14.4994	11.8708	7.18667	11.158	9.05408	8.17561	7.32116	14.6488	10.3088	11.2396	9.82809	12.2694	13.4579	9.79034	11.6538	14.1304	14.5744	14.566	10.5952	12.3322	9.61179	11.1562	12.3587	12.4585	10.2694	7.01109	7.13226	12.1965	12.2968
	PC O- 38:6	µM	3.92054	3.81438	5.74572	3.94529	3.09032	4.51369	5.12975	3.43898	4.95487	3.17837	4.54245	3.84287	3.32759	4.36168	3.73663	4.92097	2.08341	5.90473	6.43842	3.61537	2.72289	4.13201	3.23757	2.82899	2.6465	5.09341	4.04194	3.36718	3.50102	5.12082	4.34615	2.81799	4.1076	4.93097	5.20017	6.08161	4.38432	5.93925	3.12296	4.27479	4.46052	4.62347	3.24371	2.53714	1.97906	4.63527	5.55173
	PC O- 38:7	µM	0.998562	0.915803	1.59264	0.715167	0.52999	1.2922	0.981613	0.799309	1.31128	0.518276	1.24751	0.887857	0.495872	0.825155	1.0553		0.456298	1.0683	1.68687	0.586	0.578386	0.945689	0.752276	0.538312		1.1104	0.485916	0.305566	0.662585	1.30967	0.56401	0.594775	0.670148	0.691539	0.931421	1.81147	1.41475	1.89359	0.788215	0.938637	0.881066	1.0718	0.669673	0.351258		1.15762	1.42637
	PC O- 40:7	µM	0.938529	1.02737	1.31235	0.317047		1.43244	0.820788	0.675674	0.977133	0.462838	1.0551	0.562881		0.721207	1.41715	1.08916	0.221857	1.13742	1.56393	0.579696	0.290669	1.02018	0.49449	0.347936		1.40423	0.285079	0.292205	0.474983	1.71051	1.05007		0.533885	0.528176	0.727675	1.62981	1.42556	2.34866	1.04615	0.726087	1.03592	1.31695	0.999241	0.226379		0.982209	1.31378
	total PC O-	µM	50.4521	53.9872	71.4535	59.3788	50.7071	60.4009	73.423	55.7227	64.8389	51.5518	60.5858	62.7213	52.1921	67.9714	49.8379	50.1821	48.2273	61.9819	79.2002	55.0762	43.5216	56.7051	48.9762	43.8019	39.9123	69.5318	63.0527	58.0255	57.9765	64.6511	75.8499	48.025	57.2444	77.6069	82.0146	80.218	70.4533	69.2291	49.6146	64.0782	66.4258	61.9597	52.2418	42.5706	43.109	66.6493	71.3128
Lysophosphatidyl-	LPC 14:0	µM	2.04162	1.69732	2.69202	3.70079	2.74374	2.69411	1.38633	1.95341	2.35042	1.08799	1.50772	2.27341	1.72795	1.50587	1.81729	4.14611	3.71475	4.15718	2.10231	1.92637	2.30376	2.31326	2.69666	1.63105	2.24961	1.54268	2.86534	2.32619	2.04847	1.5797	2.1939	1.23152	1.161	1.30224	1.64371	1.15995	3.20114	2.05785	1.19129	1.36536	1.78157	0.961642	1.86231	3.15739	1.03586	2.15513	2.54093
choline	LPC 15:0	µM	1.2269	1.51483	1.70344	1.52984	0.869238	1.78805	1.0198	1.30761	0.944027	1.0405	1.14559	1.1052	1.3355	1.41473	1.67318	1.89503	0.93136	0.922187	1.05118	0.998495	1.6847	1.38632	1.61597	1.30047	1.2549	1.15243	1.32718	1.29968	1.18471	1.34709	0.816599	0.900026	0.935163	0.715234	0.805139	1.02747	1.77449	1.4655	0.812332	1.45592	1.17199	1.06696	1.35751	1.34608	1.16456	1.07793	0.931344
	LPC 16:0	µM	136.211	145.05	124.752	116.154	127.405	164.174	143.541	123.886	124.489	121.688	88.5448	125.511	126.121	145.217	123.538	144.281	103.557	122.823	111.057	128.742	126.579	141.319	132.072	118.813	140.978	120.156	109.415	147.507	134.149	148.109	95.2834	132.7	122.41	115.068	112.504	104.808	160.875	135.277	89.3605	112.296	116.499	110.371	94.4245	88.7561	119.367	105.489	133.58
	LPC 16:1	µM	3.37288	4.97887	3.62438	4.89853	4.68162	5.45004	3.94209	3.53117	4.16268	2.46087	2.93822	4.98644	2.82949	4.12743	3.34322	5.44289	4.59495	5.69577	4.87379	4.84822	3.27825	4.17281	4.54691	4.6893	3.14121	3.22003	3.40318	5.24863	3.54099	4.21023	3.79918	3.58051	3.06352	3.66494	3.58784	2.49082	5.54772	4.06046	2.64478	3.10964	2.8985	3.06915	3.02101	2.96016	3.79742	4.19739	4.09103
	LPC 17:0	µM	2.59085	2.60168	2.52559	2.54923	2.01978	3.29379	2.12334	2.60261	1.98062	2.28771	1.83816	2.12243	2.35549	2.30851	2.78692	3.10476	1.40715	1.58821	2.05248	2.73088	2.70017	2.67379	2.95191	1.73198	2.26941	2.10304	1.86194	2.66294	2.27406	2.66569	1.26475	1.76264	2.16222	1.87911	1.89203	2.20841	2.91929	2.69972	1.69437	2.42579	1.96999	1.94572	2.38092	1.68762	2.23564	1.93849	1.86616
	LPC 18:0	µM	43.4621	37.6871	36.3037	37.8198	35.8701	47.4166	41.2516	35.2758	32.2413	38.1283	25.7209	38.8449	39.7051	36.4258	37.4211	40.2354	34.3871	41.9157	29.8941	40.4339	37.77	43.7786	36.9998	30.5742	49.886	35.5858	34.166	40.9907	42.5166	41.848	30.7731	28.7898	37.6803	39.8136	39.4911	31.909	44.7192	39.1602	28.5704	35.7732	35.6933	31.6696	30.6125	26.4431	39.1496	30.2757	41.5444
	LPC 18:1	µM	31.3966	34.3718	30.2551	40.6448	37.5158	39.0493	30.7717	45.2022	32.3833	27.8242	23.4295	44.5269	34.1473	35.3561	34.6745	31.6032	36.7265	43.7409	34.981	48.6636	36.7205	39.9037	36.3528	29.7016	33.7479	28.9549	29.7788	36.1385	30.3815	44.5387	32.6763	28.7981	33.3511	44.2982	42.8489	27.5223	43.1747	32.6206	24.8952	28.141	28.2667	26.9719	27.7119	23.8415	45.3623	32.1195	34.0334
	LPC 18:2	µM	46.72	45.5842	59.22	68.3684	65.9355	53.0222	35.1565	71.862	50.5579	63.7571	31.256	53.4763	64.9179	48.6278	66.705	58.1489	66.6303	54.6701	49.1686	54.8195	61.3419	62.2851	79.387	51.5639	50.626	45.2021	59.7713	51.4588	46.2582	72.7527	50.643	31.6778	52.8067	77.3121	74.6459	45.985	65.0766	51.0603	35.1068	38.5441	44.9593	38.516	36.7808	46.284	90.01	40.9208	47.8102
	LPC 18:3	µM	0.942713	0.729161	0.888853	1.1961	1.14562	1.10989	0.610096	1.25853	0.615401	0.74899	0.757892	1.40149	0.632318	0.845649	1.04898	1.06965	1.13239	1.27671	0.860914	0.945252	1.16988	1.22317	0.90139	0.744887	0.861072	0.712755	1.4681	0.917306	0.979763	1.14634	0.918739	0.734871	0.790972	1.49495	1.41499	0.619086	1.08135	0.99397	0.492262	0.915418	1.13098	0.406754	0.584242	0.672766	1.05066	0.807523	0.742192
	LPC 20:3	µM	4.16848	2.80347	3.43078	4.05694	3.46243	3.99287	2.72327	4.42041	3.606	2.64599	2.6249	4.77919	3.50022	5.41679	3.19501	3.6849	3.1175	3.75309	3.8955	3.44472	2.99121	3.99182	2.93064	2.0653	2.7969	2.81307	3.45606	4.94037	3.83097	4.01141	2.11853	2.44695	3.26272	4.57041	4.42809	3.86726	3.543	3.47422	2.00202	2.48132	2.06135	2.26588	2.19749	2.27251	4.29198	3.1594	4.14816
	LPC 20:4	µM	9.22198	13.3036	12.1879	11.7903	10.4843	11.5816	9.29043	13.0484	13.1262	8.24025	9.22655	13.4222	8.91714	9.89073	7.82829	10.1301	8.55808	12.5488	16.7587	14.6145	8.37285	11.7896	9.49881	6.67286	7.95248	13.1722	8.61083	11.4925	8.71434	17.1268	7.4527	7.94472	10.5443	15.0912	14.3187	11.6295	9.40224	10.0633	7.46737	10.0507	7.93383	9.13016	6.04413	5.09476	6.16017	10.2234	9.21919
	LPC 20:5	µM	2.07359	0.959179	2.28434	1.50542	0.690599	1.44876	1.47289	1.56839	1.5187	0.675344	1.50677	1.87079	0.863808	0.717967	1.20328	2.66605	0.704203	2.23258	2.12501	1.27779	1.08902	1.68057	0.907498			0.699007	0.856577	1.14909	1.00663	1.19571	0.382113	0.570193	0.645158	1.57496	1.60747	0.858502	1.19679	2.8809		0.722346	1.16685	0.431116	0.60724	0.700265		0.846765	1.34041
	LPC 22:6	µM	2.90556	3.19211	2.65795	2.99017	3.5222	3.50939	2.26986	2.58976	3.96429	1.79163	1.94403	2.58363	1.68859	2.44307	3.90608	5.01905	3.24398	4.09008	4.39215	2.51122	2.0068	2.88659	3.99364	3.20202	2.39986	2.61202	1.54923	2.11395	1.74646	4.68314	2.65278	1.74104	2.30326	1.98665	1.65631	2.81669	2.63484	3.90688	2.07277	1.9524	1.82389	2.36134	1.66371	1.23598	1.27196	2.82491	2.5579
	total LPC	µM	286.334	294.474	282.526	297.204	296.346	338.531	275.559	308.506	271.94	272.377	192.441	296.904	288.742	294.298	289.141	311.427	268.706	299.414	263.212	305.956	288.008	319.404	314.855	252.69	298.164	257.926	258.53	308.246	278.632	345.214	230.975	242.878	271.117	308.771	300.844	236.902	345.146	289.721	196.31	239.233	247.357	229.167	209.248	204.452	314.897	236.036	284.405
Lysoplasmenyl- and	LPC-O 16:0	µM	0.763022	0.955935	0.968998	0.758096	0.669708	1.13773	1.06341	1.09278	0.957774	0.93384	0.832113	1.00736	0.943144	1.54717	1.13298	1.21204	0.959142	0.893167	0.979669	0.920264	0.998642	1.00946	0.991009	0.702259	0.938092	1.64442	0.921717	1.0548	1.06503	0.913268	1.18825	0.872029	1.11831	1.10049	1.15358	1.14458	1.1198	0.981712	0.767182	1.01834	0.745871	0.762892	0.594514	0.680644	0.845192	0.978915	1.24731
lysoplasmanyl-	LPC-O 16:1	µM	0.621439	0.827341	0.782572	0.73306	0.851129	0.932465	0.743264	0.687342	0.974142	0.670917	0.660837	0.85457	0.653989	1.00522	0.704106	0.930133	0.905594	0.721738	0.935136	0.865499	0.896354	0.774116	1.02708	0.898198	1.23148	1.02659	0.602245	0.869734	0.799224	1.32415	1.02646	0.681366	1.01946	1.14966	1.00114	1.08341	1.3498	0.850244	0.52586	0.855703	0.388046	0.707322	0.386409	0.380997	0.422455	0.747248	0.904485
phosphatidylcholine	LPC-O 18:1	µM	0.407232	0.51985	0.34426	0.287197	0.33448	0.664388	0.517154	0.54247	0.660342	0.457461	0.542219	0.544886	0.370573	0.939668	0.573233	0.527234	0.689297	0.452439	0.565128	0.698379	0.446919	0.581194	0.6877	0.423785	0.626669	0.88365	0.401459	0.717337	0.507103	0.909027	0.772445	0.568979	0.693253	0.619096	0.742447	0.750306	0.844971	0.613489	0.399778	0.543643	0.295714	0.521772	0.360501	0.358043	0.357163	0.404005	0.600692
	total LPC-O	µM	1.79169	2.30313	2.09583	1.77835	1.85532	2.73458	2.32383	2.32259	2.59226	2.06222	2.03517	2.40682	1.96771	3.49206	2.41032	2.66941	2.55403	2.06734	2.47993	2.48414	2.34192	2.36477	2.70579	2.02424	2.79624	3.55466	1.92542	2.64187	2.37136	3.14645	2.98716	2.12237	2.83102	2.86924	2.89716	2.9783	3.31457	2.44544	1.69282	2.41769	1.42963	1.99199	1.34142	1.41968	1.62481	2.13017	2.75248
Plasmenyl- and	PE O- 34:2	µM			0.252294					0.583177					0.512067	0.36458			0.585504			0.6177		0.523602	0.538511				0.679441		0.665742		0.6779			0.877237	0.875737	0.191564	0.510322				0.252312		0.261098	0.350367	0.433949		0.367531
plasmanylphosphatidyl-	PE O- 34:3	µM	0.908227	0.480807	1.73326	1.0946	1.53829	1.07412	0.820029	1.62654	1.54724	1.48975	0.849792	1.00475	1.93215	1.95972	1.12132	1.17517	1.73256	0.805282	1.03828	1.31216	1.20446	1.53025	3.16169	1.24574	1.06139	0.908246	2.04609	1.31804	2.491	1.05869	1.73274	0.688595	1.49283	2.84755	2.59507	1.32121	2.00395	0.761091	0.783304	0.730433	1.37192	0.705915	1.05957	2.14004	1.7098	1.16648	1.54397
ethanolamine	PE O- 36:2	µM			0.457456	0.338059			0.29336	0.914216	0.211548				0.865378	0.371261			0.76474	0.400345	0.31456	0.901806	0.295129	0.632801	0.771425			0.236872	0.555705		0.710542	0.225315	0.516149			0.819338	0.851167	0.34268	0.80741			0.345865	0.400025		0.306797	0.595563	0.534653	0.369683	0.420184
	PE O- 36:3	µM	1.82201	1.27938	2.97141	2.41862	2.52136	1.89626	1.94906	3.19307	2.3051	2.81654	1.59556	2.143	4.10622	2.764	2.14095	2.24323	2.57704	1.86943	1.94668	2.89722	2.24604	2.95934	4.64972	2.23126	1.90826	1.71708	3.14923	3.23186	3.95133	2.06464	2.82053	1.18355	3.15817	4.48814	3.91412	2.44262	4.20472	1.68102	1.8737	2.16248	2.49651	1.60843	2.27624	3.28181	3.0523	2.34575	2.79488
	PE O- 36:4	µM	1.24513	0.949167	2.08685	1.82072	1.40131	1.37266	1.76291	2.60995	2.20991	1.80943	1.48386	1.45122	2.59829	3.2559	2.33579	1.77973	1.73395	1.25153	1.57615	2.25511	1.69034	2.28762	2.46782	1.26344	1.11675	2.63391	2.82351	2.04222	2.4712	1.59703	3.39208	0.853311	1.95978	4.09391	3.49066	2.26624	2.05136	1.06934	0.96173	1.56859	2.02958	1.08977	1.52744	2.61204	2.00558	1.70214	2.35166
	PE O- 36:5	µM	3.48698	3.21157	6.92377	3.24272	4.39053	4.45755	4.49365	4.57803	6.33861	3.73415	4.72811	4.27032	4.42474	6.47178	3.03131	5.21826	3.81482	4.43203	7.1912	5.759	2.87326	4.83895	6.8372	3.52361	4.33783	7.43083	6.65526	4.17644	8.96825	4.70435	5.33656	5.0378	5.8814	8.68575	7.50853	7.88265	4.17096	3.20712	2.97528	4.70853	3.97531	3.1201	2.31022	5.75604	3.48529	5.97321	5.22684
	PE O- 38:4	µM	0.276052		0.413897	0.54731			0.285747	1.01154	0.300269	0.338615		0.717048	1.7158	0.689926	1.45769		0.466423	0.717534	0.260105	1.26133	0.269747	0.449266	0.597202			1.2192	0.860039	0.662633	0.69115	0.309225	0.795359			0.71169	0.708053	0.409466	0.520632			0.72892	0.319464		0.265578	1.06884	0.418484		0.585198
	PE O- 38:5	µM	4.37526	4.52658	8.03374	5.90562	5.15603	5.53035	7.28888	7.99968	7.75055	5.73293	5.83041	6.85603	8.14598	8.7997	4.45596	5.36728	7.53047	6.57061	9.80597	10.4855	4.13186	6.67883	8.96065	4.47446	4.41343	11.0645	8.52607	7.94514	10.2367	6.82214	8.57644	3.78997	7.92237	11.6143	10.055	12.3602	7.4362	3.88409	4.51847	8.20445	5.84678	4.93271	3.3326	6.54253	5.90224	8.39895	7.38472
	PE O- 38:6	µM	5.38625	4.69682	8.30649	5.96353	5.43988	5.54411	7.69487	6.91568	8.04529	5.00371	6.48147	6.53922	6.24629	8.93729	5.16873	7.61649	5.89879	6.5473	7.79429	8.13753	4.60281	7.44286	7.06812	4.12916	4.68964	10.135	9.38978	6.60318	8.4249	6.87743	9.69413	4.31246	7.67037	13.3277	11.4834	9.4541	5.37209	4.62102	3.88289	5.63245	6.53923	4.30225	3.5606	6.86845	5.66887	7.72215	7.09112
	PE O- 38:7	µM	3.66231	2.29647	4.43009	1.98296	1.91686	3.31879	4.20193	2.86113	4.46766	2.68837	3.25358	2.73162	2.71229	3.5571	4.69355	5.68418	2.06289	3.34937	3.88954	2.49283	2.22089	4.11707	3.57054	2.04271	1.618	3.33728	3.65209	2.79282	4.53172	3.96037	2.65513	2.6099	3.25216	3.80258	3.22034	3.75783	3.25616	4.80941	2.61257	2.42282	3.71844	2.7514	2.50788	3.71222	1.95319	4.15715	3.93686
	PE O- 40:6	µM								0.384275		0.328316			0.81966				0.553198			0.546596			0.54243			0.548977	0.542577				0.324			0.622938	0.445087
	PE O- 40:7	µM	2.41612	1.55699	2.80434	1.57879	1.58812	2.26381	3.13356	2.37871	3.18061	2.14765	1.98177	2.22359	2.38343	2.27004	3.48998	2.79062	2.24929	2.71055	2.92488	2.32614	1.52192	2.81862	3.00005	1.67714	1.26656	2.90133	2.07598	2.11193	2.79791	2.87023	1.9629	1.27157	2.1416	2.3232	1.92568	3.19936	2.75608	2.69268	2.17863	2.25789	2.78861	2.19448	1.83051	2.46506	2.08937	2.75778	2.8453
	PE O- 40:8	µM	1.5703	1.10875	1.62202		0.918479	1.43965	1.7269	1.25294	1.95623	1.0845	1.31368	1.5136	1.07693	1.67944	2.34127	1.66054	1.1471	1.17648	1.63006	1.04876	0.917898	1.81193	1.49027	1.00512		1.77421	1.42747	0.769198	1.42315	1.90202	1.30142	1.03738	0.924376	1.32104	1.24776	1.80158	1.4788	2.07957	1.20904	0.898396	1.63623	1.25726	1.34936	1.51496	0.941398	1.83381	1.72368
	total PE O-	µM	25.1486	20.1065	40.0356	24.8929	24.8709	26.8973	33.6509	36.3089	38.313	27.1739	27.5182	29.4504	37.5392	41.1207	30.2365	33.5355	31.1168	29.8305	38.3717	40.0417	21.9743	36.0911	43.6556	21.5926	20.4119	43.9074	42.3832	31.6535	47.3636	32.3914	39.7853	20.7845	34.403	55.5354	48.3206	45.4295	34.5687	24.8053	20.9956	29.6608	31.3744	21.9623	20.5879	36.908	28.1951	36.4271	36.2719
3-sn-phosphatidyl-	PE 34:1	µM	0.44935	0.609411	0.391399	0.81557	0.215151	0.877259	0.448968	1.22072	0.2395	0.452482	0.244318	0.509483		0.538009	0.493082		1.46141	0.68027		1.00512	0.902695	0.425815	0.268406	0.387957				0.768288	1.5021				1.08564	0.46213	1.09424	0.221713	1.25997	0.343098	0.519179	0.825896			0.460977	0.292591	1.31389	0.448931	0.407904
ethanolamine	PE 34:2	µM	1.94585	2.05181	2.81129	1.86882	3.33884	2.72899	2.75027	2.73741	1.83919	3.23469	1.13495	2.41553	1.44788	2.23836	3.13567	2.13125	2.10425	1.42304	1.24543	2.0301	2.98726	2.05238	2.4916	1.97321	2.13358	1.21298	1.46066	2.36729	3.98416	1.54416	1.70066	1.17019	3.57764	2.24442	2.7167	1.74087	4.65103	3.80318	2.30935	2.40276	2.43159	3.01951	2.58323	2.44741	7.22054	2.20024	1.68174
	PE 36:1	µM				0.61489		0.295124		0.481221						0.411152			0.675913	0.652836		0.865655						0.271588			0.634687					0.509221	0.464552		0.258469		0.300251					0.392501		0.660323	0.455908
	PE 36:2	µM	3.88095	3.2346	4.58686	3.99963	6.19705	4.5482	5.42489	5.14941	3.51802	4.63407	1.70188	3.45253	3.01171	3.64018	4.31529	3.21702	5.8096	2.70653	2.22769	5.98057	3.93826	4.40666	5.0438	3.57872	3.47809	2.53411	2.98968	4.80328	8.06031	2.69087	3.55193	1.95629	4.92773	5.36273	4.61643	2.10211	6.78128	6.27855	5.17078	3.32063	4.7871	3.94295	4.79408	6.17752	8.76604	3.58552	3.8374
	PE 36:3	µM	0.868204	0.668173	1.1405	0.799114	1.34979	1.23663	1.04201	1.39101	0.746643	1.40465	0.240767	0.841884	0.781946	0.810262	1.27236	0.944284	1.88657	0.382021	0.358019	1.59036	1.27969	1.39512	1.73977	0.876266	0.13307	0.444459	1.01266	1.5273	2.39512	0.509181	0.998146	0.549947	0.95099	1.53305	1.39154	0.294664	1.9935	1.69351	1.47493	0.695413	0.95232	0.589115	1.87169	1.81114	4.10969	0.362913	0.849117
	PE 36:4	µM	2.38353	2.67042	3.20395	1.9588	2.93311	3.12945	3.70894	3.20552	2.65263	2.72422	1.22161	3.33745	1.50715	2.40118	2.59606	1.67851	2.16346	0.955338	2.47989	3.73001	2.77319	2.46201	2.48142	1.46472	1.72988	1.67158	1.39289	3.39452	5.14766	2.01334	1.82694	1.43322	3.26079	2.85433	3.01205	1.83893	3.81842	5.24256	3.0244	3.19998	2.85414	3.72666	2.93937	2.15523	3.85941	3.10026	2.02436
	PE 38:4	µM	5.1729	6.12056	6.66602	3.87758	5.78495	5.9736	8.48476	6.26675	6.40922	5.1182	2.69815	6.37336	3.51809	4.88405	4.12073	3.16979	4.93483	1.89457	5.84683	8.40286	4.32485	5.12885	4.99145	2.58736	4.76064	4.48195	3.39942	6.32988	10.6316	4.27783	3.59932	2.85397	6.1589	7.2217	6.27188	3.23853	5.53617	10.4174	6.44971	5.83178	6.25823	7.09489	6.49213	4.41682	5.54144	5.75062	4.84369
	PE 38:5	µM	1.38215	1.51629	1.61165	1.00169	1.60877	1.42137	2.3237	1.66705	1.45049	1.26837	0.599518	2.12338	0.808275	0.951201	0.706389	0.778664	1.3763	0.64641	1.45396	3.15545	1.49391	1.25554	1.33811	0.556261	0.798556	1.10323	0.837525	2.28629	2.49145	0.812845	0.870617	0.864701	1.54421	2.49872	2.16	0.538308	1.52292	2.15505	1.48158	1.62674	1.56609	1.20358	2.02254	1.0774	1.87855	0.913639	1.00469
	PE 38:6	µM	3.21685	2.93008	4.24776	0.718785	2.10018	3.21804	4.24138	2.81425	4.11694	2.5229	1.1644	2.31264	1.2461	1.75303	4.04499	2.51626	0.984097	0.755258	3.3289	2.08029	2.25659	2.43501	2.75401	0.903273	1.38583	1.8771	0.584192	2.46435	6.07875	2.31719	1.01177	1.05248	1.82752	1.84025	1.76831	1.50358	5.53347	12.5259	3.70156	3.01759	3.73697	4.95707	4.53025	2.14587	1.94517	2.96368	2.59089
	PE 40:6	µM	1.61645	1.27986	2.02844	0.386616	1.0437	1.42605	2.441	1.2025	1.79641	0.889436	0.385049	0.732297	0.463897	0.603944	1.25181	0.892504	0.306277	0.398479	1.32874	0.978203	0.455924	1.07724	1.03445		0.530844	0.902579		0.876034	2.54286	0.901331		0.257217		0.562485	0.559753	0.353169	1.97883	5.01779	1.81351	1.05404	1.47611	1.93848	1.46783	0.969896		1.1406	1.29368
	total PE	µM	20.9162	21.0812	26.6879	16.0415	24.5715	24.8547	30.8659	26.1358	22.769	22.249	9.39065	22.0986	12.7851	18.2314	21.9364	15.3283	21.7027	10.4948	18.2695	29.8186	20.4124	20.6386	22.143	12.3278	14.9505	14.4996	11.677	24.8172	43.4687	15.0667	13.5594	10.138	23.3334	25.089	24.0555	11.8319	33.3341	47.4771	26.2453	21.9748	24.0625	26.4722	27.1621	21.8864	34.6347	21.1267	18.9894
Lysophosphatidyl-	LPE 16:0	µM	1.94582	1.95099	1.54805	1.14297	1.27848	1.91695	1.59546	1.46705	1.56807	1.39395	0.869708	1.38626	1.50999	1.61425	2.04236	1.36987	1.24969	1.33278	1.73765	2.0939	1.70764	2.08914	1.98649	1.05872	1.01988	1.23165	1.18152	1.76072	2.82699	2.50367	1.35356	1.28379	1.67668	1.69726	1.39211	1.30765	2.59164	2.39343	2.10374	1.3607	1.62491	1.49661	1.0485	1.40475	1.34523	1.52486	2.09724
ethanolamine	LPE 18:0	µM	3.40405	3.18364	2.75389	2.50813	2.92335	3.52133	3.34421	2.88221	2.7312	2.84885	1.76916	2.59892	3.4056	3.33759	3.14235	3.15538	3.04162	2.68739	3.1153	3.87055	2.99093	4.07527	3.28525	2.27323	3.00633	2.65358	2.57137	3.32071	5.28179	3.69536	2.68764	2.50753	3.88795	3.15238	2.76011	2.25881	3.84486	3.53687	3.17074	2.4721	2.88695	2.52398	2.12818	2.59718	3.283	2.93916	3.93122
	LPE 18:1	µM	1.63285	1.46499	1.16657	2.37138	1.79742	1.86112	1.05118	2.85395	1.32784	1.89463	0.933424	1.45873	2.00032	1.73025	2.49188	1.29261	4.63618	1.83226	1.30342	3.66862	2.3781	2.89869	2.81674	1.86142	1.29177	1.47591	1.91101	2.03416	2.60808	2.29315	2.0687	1.20213	2.73645	3.53455	2.85121	1.22704	2.16776	1.11945	2.17033	1.2656	1.16068	0.883948	1.16096	1.96196	2.876	1.4508	2.22116
	LPE 18:2	µM	3.04809	2.53181	2.54685	3.24583	4.12334	3.08202	2.22382	3.64187	2.39252	3.91878	1.44993	2.51978	4.00519	3.46064	4.65482	2.59459	4.72474	2.24084	2.05586	3.64865	3.90344	4.7365	5.18334	3.09297	2.37348	1.9425	3.69337	3.46823	4.55121	4.63544	4.33709	1.76013	3.82213	5.41797	4.1983	2.048	4.81921	2.32766	3.80355	1.95652	2.40647	2.14186	2.2094	3.92988	6.58846	2.54048	3.37094
	LPE 20:2	µM	0.261019	0.306889	0.441359	0.511187	0.42006	0.377948		0.554447	0.295346	0.444951	0.222016	0.360595	0.428979	0.279192	0.651114	0.370084	0.634261	0.370616	0.342985	0.421079	0.420273	0.559883	0.576467	0.349549		0.235963	0.327357	0.265571	0.360075	0.498867	0.283574	0.219076	0.457336	0.53714	0.632998	0.286881	0.424694	0.307627	0.267249		0.278812	0.298651	0.218637	0.305649	0.602054	0.290736	0.301397
	LPE 20:4	µM	2.34168	2.45113	1.79477	1.8324	1.99584	2.44206	2.08782	2.44994	2.64138	2.1283	1.59348	2.44938	2.02457	2.82865	2.12162	1.28384	2.316	1.58317	2.80317	3.34034	2.23956	2.96472	2.34398	1.33671	1.43734	2.11793	1.85745	2.53216	2.68543	4.16044	2.62669	1.6299	2.5283	4.07801	2.98293	1.7971	2.10996	1.74277	2.71395	1.79117	1.69112	2.08801	1.51657	1.6918	1.70061	2.52221	2.52262
	LPE 22:6	µM	1.89747	1.50436	1.22852	0.550086	1.06385	1.75095	1.30245	1.24388	1.94638	1.14197	1.04621	0.876591	1.03859	1.64195	2.42245	1.70262	0.975105	1.11769	1.96204	0.894023	1.29102	1.89164	1.41088	0.881966	0.790921	1.16873	0.588986	1.01068	1.42551	3.21567	1.0495	0.773092	1.04602	1.14675	0.916536	1.04719	2.08509	2.30386	1.98602	0.973734	1.21512	1.72867	1.2639	1.09929	1.01175	1.79834	1.96051
	total LPE	µM	14.531	13.3938	11.48	12.162	13.6023	14.9524	11.6049	15.0933	12.9027	13.7714	7.88393	11.6503	14.4132	14.8925	17.5266	11.769	17.5776	11.1648	13.3204	17.9372	14.931	19.2158	17.6032	10.8546	9.91973	10.8263	12.1311	14.3922	19.7391	21.0026	14.4068	9.37564	16.1549	19.5641	15.7342	9.97267	18.0432	13.7316	16.2156	9.81983	11.2641	11.1617	9.54614	12.9905	17.4071	13.0666	16.4051
1-phosphatidylinositol	PI 34:1	µM	1.87189	1.13076	1.28324	2.31094	1.81666	3.08235	0.68413	1.70484	1.32003	0.946819	1.06137	1.45381	1.56435	1.05028	2.24743	3.46112	2.72865	2.4355	0.984018	2.22313	1.91545	2.0379	1.90844	2.03451	3.11189	1.28497	1.64998	2.05378	2.49997	1.21933	1.87702	1.58996	1.20576	2.38497	2.16941	1.16802	1.82787	1.28004	1.41232	1.43666	1.26213	1.128	1.45137	1.42319	1.89403	1.59261	2.3304
	PI 34:2	µM	1.16682	1.00193	1.1221	0.881666	1.24115	1.81338	0.705223	0.935221	0.969164	1.21867	0.64709	0.702708	1.10318	0.926708	1.5646	0.944469	1.27997	0.608622	0.671055	0.949325	1.11906	1.37259	1.04354	0.444428	1.14317	0.926312	1.16879	1.45752	1.84303	0.900706	1.46615	1.27127	0.936309	1.64835	1.49269	0.853772	1.27728	1.48508	1.04292	0.793413	1.17646	0.804376	1.07817	1.03145	1.47398	0.899109	1.53746
	PI 36:1	µM	1.55728	0.540252	0.86218	1.45481	0.97654	2.00499	0.235662	1.52299	0.647524	0.444717	0.786036	1.85488	1.12957	0.541638	1.39524	1.87557	2.0173	2.95868	1.03587	1.75067	1.25837	1.22635	1.12086	0.92816	1.82081	0.738709	1.24622	1.10987	1.60051	0.779223	1.01628	0.551633	0.938244	2.04636	2.06925	0.694592	1.27694	0.616153	0.839005	1.04783	0.619074	0.520509	1.45233	1.16528	1.22119	1.05567	1.51649
	PI 36:2	µM	4.32797	4.13183	3.7378	3.8116	4.93424	6.02062	2.89015	4.22238	3.60159	4.93463	2.70231	3.04166	3.83268	3.16537	5.93305	4.20898	5.05255	3.84778	2.69008	4.74667	4.34018	4.78871	4.18502	3.14546	5.7198	4.09198	4.18915	4.15051	5.59722	3.99401	4.29037	4.11931	4.30482	7.21851	6.97797	2.79118	4.24243	4.90872	3.8984	2.8043	3.82588	3.08276	5.85362	3.58156	7.88065	4.02176	5.24579
	PI 36:3	µM	0.707628	0.425295	0.44282	0.443937	0.701832	0.891023	0.223409	0.596477	0.346776	0.811481	0.267156	0.425187	0.654989	0.5474	1.04482	0.855293	0.933633	0.611331	0.563941	0.585617	0.62508	0.760953	0.6832	0.59878	1.17896	0.650691	0.884582	0.822513	1.10124	0.491807	0.722928	0.788165	0.775722	1.11993	0.942897	0.498117	0.735633	0.784853	0.539433	0.187791	0.443157	0.407184	0.995526	0.611357	1.46521	0.375312	0.844435
	PI 36:4	µM	1.87193	1.62957	1.63319	1.63463	1.51591	2.99318	1.98583	1.55691	1.48679	1.07073	1.23421	1.74592	1.36901	1.49122	1.39148	1.54061	1.1485	1.44101	1.21938	1.85511	1.6161	1.85992	0.969482	0.839933	1.84775	1.36084	1.41252	2.5979	2.64012	1.31343	1.22868	1.99583	1.21978	1.81902	1.77074	1.62454	1.78058	1.87727	1.627	1.43211	1.39531	1.41412	1.06536	1.74908	1.00325	1.65659	1.97377
	PI 38:4	µM	18.8696	20.5461	14.9092	14.6098	14.7934	26.6683	22.3936	15.0712	15.0882	12.8346	14.9641	14.354	13.7861	17.3392	13.2805	17.019	12.1472	14.4659	14.3042	18.9508	14.6804	18.5502	10.4256	14.454	22.5832	14.4317	13.8667	19.1389	21.9989	16.7016	10.385	18.5685	16.3441	18.2283	17.6139	15.5831	15.5727	18.7699	15.9819	16.243	13.7338	17.4413	15.054	11.4202	13.3439	18.47	18.4924
	PI 40:6	µM	0.972845	0.690956	0.713932	0.503882	0.359407	1.5913	0.518981	0.429603	0.973694	0.410173	0.615199	0.789582	0.560205	0.420302	1.42329	0.933408	0.337103	0.507259	0.771808	0.53579	0.472047	0.988877	0.32638		0.932483	0.611166	0.219157	0.505517	1.05643	0.725767	0.55804	0.58018	0.512388	0.375905	0.548133	0.599633	0.751488	1.3146	0.823504	0.593705	0.650327	0.784986	0.747772	0.4579		0.852601	1.14799
	total PI	µM	31.3459	30.0967	24.7045	25.6513	26.3391	45.0651	29.637	26.0396	24.4338	22.6718	22.2775	24.3677	24.0001	25.4821	28.2804	30.8384	25.6449	26.8761	22.2404	31.5971	26.0267	31.5855	20.6625	22.4452	38.338	24.0964	24.6371	31.8366	38.3374	26.1259	21.5445	29.4648	26.2371	34.8414	33.585	23.8129	27.465	31.0366	26.1645	24.5388	23.1061	25.5832	27.6981	21.44	28.2822	28.9237	33.0887
Ceramide	Cer 34:1:2	µM	0.147078	0.24503	0.245492	0.147191	0.133138	0.271459	0.265978	0.257273	0.118788	0.198575	0.241723	0.176758	0.319407	0.389878	0.372294	0.249216	0.217212	0.469499	0.151029	0.153661	0.195747	0.196266	0.69188	0.1485	0.11109	0.179523	0.0996333	0.342528	0.246078	0.143067	0.176948	0.268925	0.261371	0.229439	0.283538	0.184391	0.248721	0.331018	0.124426	0.26835	0.289915	0.298781	0.373896	0.191861	0.231544	0.172853	0.344306
	Cer 36:1:2	µM						0.0710232	0.113335				0.104189	0.0720499	0.0690867		0.399637								0.161433			0.0651655						0.0875016		0.208882	0.0751948					0.0833745		0.0746278			0.0806334		0.0913306
	Cer 38:1:2	µM			0.066282				0.121054	0.0708494			0.0910176		0.0746399		0.278642			0.0289578																	0.0608113								0.0799971				0.081331
	Cer 40:1:2	µM	0.461535	0.658248	0.779643	1.05002	0.924623	0.748626	1.26093	0.758558	0.72016	0.701236	0.693098	0.59133	0.890657	0.917622	0.509045	0.698814	0.721671	0.657026	0.490394	0.478218	0.684037	0.632788	0.648315	0.59001	0.533224	0.306931	0.348957	0.68565	0.904162	0.618357	0.701566	0.535233	0.811717	0.592503	0.706317	0.428533	0.691159	0.537781	0.478181	0.686988	0.956518	0.523346	0.86055	0.679969	0.664487	0.599126	0.90388
	Cer 41:1:2	µM	0.588354	0.760205	0.875772	1.13153	1.04731	0.923765	1.31428	0.856226	0.76385	0.707497	0.620866	0.609259	1.01665	0.827589	0.71134	0.810093	0.736831	0.721008	0.69994	0.652548	0.744477	0.739722	0.657897	0.460187	0.580858	0.385102	0.505146	0.817691	0.926983	0.689917	0.533081	0.591604	0.719935	0.569325	0.650866	0.483902	0.788516	0.660824	0.42964	0.848016	1.03791	0.669744	1.01482	0.793449	0.743663	0.686701	0.954948
	Cer 42:1:2	µM	1.9416	2.21094	2.51321	3.31709	3.43062	2.37007	4.01573	2.31078	2.28134	2.18148	1.88053	2.15947	2.73658	2.50874	1.95208	2.00082	2.27479	1.97542	2.00091	1.49735	2.08371	2.0477	1.95338	1.81797	0.880036	1.3627	1.60772	2.1534	2.83438	2.15205	1.94482	1.67926	2.18103	1.71525	1.93187	1.52524	1.9329	1.73129	1.67964	1.91684	3.258	1.8427	2.40763	2.03426	2.6549	2.23183	2.92057
	Cer 42:2:2	µM	0.884956	1.53987	1.35054	1.41254	1.56656	1.58149	2.04151	1.22266	1.2956	1.25908	1.3775	1.20588	1.36814	1.77731	0.998145	1.335	1.19341	1.00161	0.983973	0.989611	1.14321	1.01325	0.930186	0.674952	0.773199	0.849615	0.85094	1.09947	1.33126	1.50212	1.10919	1.23318	1.35744	1.2597	1.34443	1.00478	1.29268	1.00074	0.799605	1.08931	1.6531	1.14159	1.20087	0.936993	1.31983	1.2786	1.49239
	Cer 43:1:2	µM	0.158114	0.253874	0.385916	0.120246	0.183149	0.285761	0.424365	0.254404	0.181832	0.0999561	0.142106	0.214273	0.375676	0.189022	0.255171	0.224151	0.122503	0.27329	0.260087	0.162524	0.194318	0.172197	0.27204	0.0881877		0.104541		0.396634	0.287094	0.0983042	0.170926	0.107788	0.197391	0.143541	0.208256	0.0938242	0.182353	0.271991		0.172358	0.419214	0.173805	0.491589	0.259007	0.193832	0.182132	0.425359
	total Cer	µM	4.18164	5.66817	6.21685	7.17861	7.2854	6.25219	9.55718	5.73074	5.36157	5.14782	5.15103	5.02902	6.85084	6.61016	5.47635	5.31809	5.26641	5.12681	4.58633	3.93392	5.0455	4.80193	5.31514	3.77981	2.87841	3.25357	3.4124	5.49538	6.52996	5.20381	4.63654	4.50349	5.52889	4.71864	5.26129	3.72068	5.13633	4.53364	3.51149	5.06523	7.61466	4.72459	6.42935	4.89554	5.88889	5.15124	7.21411
Sphingomyelin	SM 32:1:2	µM	9.68585	10.2721	12.3036	10.1697	8.73609	12.8973	11.4064	11.3554	9.8124	7.59068	8.47695	10.0355	11.0876	8.4739	9.7991	10.8816	8.5607	8.8796	10.6557	9.17004	7.04671	13.3412	8.25182	9.04745	9.31345	6.11136	9.28676	10.9428	10.639	8.78244	8.80187	7.472	9.00741	8.4804	8.65928	8.31235	13.4587	11.6481	8.64804	12.9838	11.6703	8.76414	11.6961	10.1986	7.56494	11.1875	9.19293
	SM 32:2:2	µM	0.560334	0.534421	0.672141	0.282449		0.747783	0.39375	0.347017		0.2454	0.780011	0.594846	0.527046	0.475449	0.570258	0.686564		0.437212	0.634286			0.709348	0.259207				0.555037	0.582192	0.547345	0.652107	0.425665	0.477202	0.383337	0.378294	0.310898	0.507785	1.23181	0.798256	0.445855	0.667654	0.618911	0.406593	0.687138	0.50963		0.640219	1.04523
	SM 33:1:2	µM	5.64859	5.88941	7.07037	5.60381	4.92058	7.80271	6.6838	6.3845	5.16479	4.42117	4.59842	5.26195	6.30901	4.84033	6.2319	6.01102	4.58764	4.49801	6.57664	5.0459	4.66458	7.07649	4.53034	4.9652	5.55471	3.51671	4.76138	5.57091	5.84891	5.23501	4.59974	3.98772	5.10756	4.57886	4.41412	5.13182	7.29935	6.83466	4.90036	7.64516	6.84172	6.21782	7.01746	5.4934	4.1405	6.55978	5.46221
	SM 34:1:2	µM	107.379	108.632	107.572	97.0193	91.62	120.16	116.287	93.0964	87.5938	90.0853	89.8645	93.084	107.517	109.42	101.896	93.7915	92.5014	84.2975	115.445	84.2155	81.8155	107.08	84.8816	91.2923	79.001	82.9351	91.5348	97.9739	103.631	104.883	81.5518	82.3141	89.7454	93.4488	90.075	87.6907	116.579	118.635	83.556	110.767	128.069	117.007	103.435	92.7883	109.269	115.166	112.072
	SM 34:2:2	µM	14.2806	15.5766	15.8445	10.7996	9.97576	16.8778	14.5999	13.2884	11.1838	12.6755	13.5698	13.322	13.0974	16.9116	12.9919	11.6684	9.88629	12.4363	12.8252	10.4013	9.78305	15.485	10.6001	12.6395	9.93129	8.39753	12.4393	12.0629	13.8461	13.7784	10.1495	12.53	13.5568	12.7146	12.1717	13.0461	18.9073	17.2879	11.9163	15.2559	16.9807	14.5557	14.1011	10.1136	14.4234	14.2727	17.0207
	SM 35:1:2	µM	2.67507	3.07433	3.25631	2.57154	2.30984	3.53387	3.44999	2.77918	2.40695	2.30387	2.65539	2.70688	3.01811	2.64435	2.9947	2.53365	1.45088	1.94251	3.2868	2.30012	2.17915	3.05688	1.9826	2.25353	1.94502	1.35373	2.35826	2.58872	2.76965	3.02947	1.74237	1.99646	2.44789	2.46055	2.12108	2.367	3.07821	3.56665	2.28838	4.00188	3.20829	3.51879	3.3169	2.05563	2.02152	3.71244	2.72337
	SM 36:1:2	µM	15.1123	19.2806	17.9915	16.7723	15.8705	20.4471	25.6184	15.5031	15.698	14.3956	17.9218	17.1515	18.4133	21.0129	14.9926	17.4723	10.5152	12.9184	22.0634	13.1714	11.0213	19.2425	12.4396	17.4918	13.9293	12.9786	15.0542	14.2834	17.8089	20.5739	15.4212	14.0792	14.7442	15.5644	13.8551	11.8334	17.8336	21.0614	13.9207	22.7132	18.7023	21.9525	16.1878	17.4417	13.0458	25.2676	19.6803
	SM 36:2:2	µM	7.75784	10.3531	9.04799	7.64615	6.45366	10.6985	11.4992	7.84522	8.5181	7.79861	9.81686	9.71784	8.50054	12.1768	7.54052	8.20231	5.04438	7.22583	10.1194	7.22413	5.66251	9.91992	6.70473	8.76496	7.11808	6.01176	8.25704	6.22289	8.87756	10.7756	7.15698	8.37734	7.87602	8.57581	7.76988	6.90938	10.415	11.2547	7.08179	12.5075	9.8154	11.2863	8.51473	7.2423	8.08	11.2287	11.7331
	SM 36:3:2	µM	0.422546	0.625451	0.631924	0.585547	0.556504	0.707432	0.387486	0.647838		0.466127	0.73591	0.571967	0.690079	0.789914	0.748594	0.445032	0.440387	0.479535	0.672207	0.58511	0.412037	0.52467	0.57513		0.300894	0.36192	0.51964	0.35793	0.499841	0.879257	0.447803	0.434441	0.527602	0.610013	0.481934	0.453566	0.720829	0.871848	0.425991	0.76505	0.659607	0.687852	0.795385	0.55609	0.754461	0.569345	0.639975
	SM 37:1:2	µM	1.08862	1.5325	1.54902	1.19116	1.23621	1.70593	1.66416	1.37101	0.873647	0.968454	1.41758	1.12485	1.47742	1.24722	1.4428	1.33077	0.699844	0.696452	1.08055	0.992555	0.951906	1.47022	0.833998	1.29148	1.02658	0.830429	1.00029	1.1126	1.27654	1.32573	1.07068	1.16398	1.18365	0.98445	0.891609	0.810748	1.35312	1.94461	0.981738	1.96919	1.32652	1.6758	1.69666	1.27725	0.854759	1.90951	1.20606
	SM 38:1:2	µM	10.8954	13.0494	14.2956	10.8183	12.538	14.6394	16.078	13.4441	12.539	10.4667	12.1109	10.642	13.7651	13.0815	11.3689	11.777	9.50606	8.72379	13.6271	9.2147	8.86928	14.5279	8.88387	12.6316	9.91595	8.37598	8.05355	10.2884	13.9203	12.131	12.2583	9.59735	10.3849	8.86123	9.53877	7.11581	11.4212	14.7842	11.2339	14.7402	12.9136	11.1924	13.2051	12.0807	10.4682	14.0547	12.037
	SM 38:2:2	µM	4.72996	5.84669	5.63603	3.85901	3.88347	6.6354	5.42958	4.81688	4.25733	4.84243	5.85817	4.9552	5.03281	6.62312	4.92996	4.09655	2.88685	4.04101	5.22875	3.91693	3.55651	5.64801	3.52501	4.79027	3.46594	2.76889	4.19736	3.45569	5.46265	5.90425	3.94738	5.50795	4.68301	4.53908	4.16219	3.45882	5.79713	7.29145	4.3193	6.64467	5.28829	5.54015	5.38911	3.93961	5.92235	5.69342	6.88633
	SM 39:1:2	µM	4.23036	4.86349	5.60162	3.84271	4.03776	5.77705	5.71138	5.72844	4.91791	3.55091	3.59326	3.56515	5.3039	3.71019	5.04186	4.64198	3.62968	2.75714	5.20753	4.0018	3.6537	5.65711	3.11831	3.80761	3.97759	2.5015	3.73689	4.37938	5.02344	3.8959	3.27589	3.19934	3.68893	3.31831	3.22482	3.08014	4.93338	5.6867	3.69215	6.6946	5.31461	4.04454	6.39132	4.564	3.10427	5.00298	3.98291
	SM 39:2:2	µM	0.763007	0.979054	1.05238	0.845941	0.714603	1.1644	0.815903	0.884235	0.545107	0.576485	0.802672	0.482578	0.799376	0.692149	0.886915	0.814652	0.474608	0.264438	0.763685	0.479591	0.5558	1.00231	0.320256	0.322345		0.304644		0.600056	0.627404	0.845593	0.359147	0.781701	0.452089	0.559863	0.411997	0.423358	1.07982	1.26937	0.638733	1.33778	1.01309	0.916881	1.08107	0.950361	0.388498	0.787736	0.661862
	SM 40:1:2	µM	21.4611	20.0782	22.8457	17.1785	19.8238	21.3819	26.5336	21.0607	17.1621	16.1515	19.2742	16.4956	22.5721	23.5086	19.3727	18.7403	17.6486	14.8077	21.6247	13.1258	15.7439	20.3734	13.7695	19.1632	13.7886	13.9209	16.935	17.8872	23.3795	17.9844	16.8608	11.9211	15.5363	14.6485	15.0245	13.0382	18.2621	19.7648	15.5414	18.4481	25.5689	18.2618	21.0023	19.1941	22.807	22.1401	20.7853
	SM 40:2:2	µM	17.4913	22.2674	23.2621	16.5556	16.628	23.3854	21.9334	18.9509	20.1639	16.3575	18.6327	16.5898	18.8586	20.833	19.507	19.5921	15.4253	14.5321	20.143	15.5946	14.0395	21.826	13.7094	18.0104	16.6078	13.3629	15.7884	15.8993	19.057	19.5315	17.2779	18.1104	17.0783	16.0779	16.1359	15.7578	23.0043	23.196	16.3397	22.8753	23.726	18.5532	20.3137	17.7911	19.0384	20.3586	20.9424
	SM 40:3:2	µM	1.89118	2.06455	2.23497	1.61511	1.91748	2.37906	1.82562	1.4368	1.53092	1.35788	1.54923	1.35296	1.38539	1.73546	1.67434	1.6806	1.16113	0.968636	1.13581	0.714964	0.933129	1.60393	0.71662	1.21132	1.08559	1.06355	1.4385	1.45484	0.775668	1.63962	1.23936	1.51624	1.34159	1.40026	1.07391	1.28534	2.35555	2.46975	1.27104	2.3278	2.05783	1.92697	1.83094	1.4979	1.19801	1.86181	1.67242
	SM 41:1:2	µM	10.5294	10.0599	11.6372	7.59949	9.3305	11.4114	12.0487	11.2459	7.36679	7.68239	8.0885	7.4522	11.505	9.63522	11.243	8.99895	7.99394	6.42649	10.9855	6.68006	7.97752	9.87441	5.9902	6.43308	5.88761	6.5301	9.00728	9.8762	10.3651	8.62824	5.80976	5.32599	7.05524	6.50307	6.41111	6.40706	9.32853	10.2342	6.39628	10.2524	12.6816	8.84626	12.1374	8.79002	9.25126	10.9614	9.37143
	SM 41:2:2	µM	7.75337	10.0352	10.0865	5.95653	5.85892	10.7375	8.41011	8.37353	7.86613	6.0933	6.75202	7.02735	8.5298	7.57018	10.5553	8.66149	6.44885	4.32509	10.7135	6.94445	6.12213	9.64671	6.05864	6.82189	7.50091	5.85665	7.61875	7.23924	7.94	8.38241	6.42548	6.9281	6.6733	6.68466	5.65286	7.01619	10.9264	10.872	5.30134	11.2545	10.8436	8.39178	10.5604	8.09128	6.58352	9.50797	8.74226
	SM 41:3:2	µM	2.86862	2.61205	3.33172	2.90391	3.94576	4.15352	4.84418	2.43892	2.86531	2.16825	2.34837	1.59258	1.81811	3.26917	2.08665	1.35178	0.796339	1.85891	1.75787	2.64574	1.93892	1.90659	1.28044	1.10116	1.54889	1.47522	1.01685	1.28342	1.5524	1.4315	1.00686	1.38421	1.37391	1.29136	1.03025	1.06046	1.76583	2.73064	2.28156	2.90796	3.0062	3.17115	2.31257	2.0031	1.7795	1.70111	2.15151
	SM 42:1:2	µM	9.1661	5.68435	8.2556	4.61059	6.49135	5.96446	9.12829	9.35227	5.09649	5.41581	5.26549	4.88359	9.29495	7.19141	6.4881	5.77578	6.94005	5.90427	7.36458	4.42357	5.71753	6.055	4.80148	5.06681	3.17029	3.6769	7.08249	7.16516	10.9568	4.24731	4.71295	1.94163	4.21205	3.44131	3.92735	2.38229	5.48764	5.44574	5.80711	5.48052	9.36153	4.07852	7.9012	6.03531	11.2217	6.60933	7.33798
	SM 42:2:2	µM	48.5226	60.0591	57.5322	41.1504	44.9358	60.8952	53.3171	42.1915	42.945	37.8693	53.6457	44.4071	44.9359	58.6759	53.1574	46.8185	36.7192	36.9016	49.5585	35.1897	36.211	47.7769	34.179	41.8026	35.4464	40.9001	42.983	40.4465	39.6391	55.4863	40.3012	41.999	40.4778	43.2781	41.3801	43.5821	51.5265	55.392	32.3746	43.8758	64.2886	51.3055	42.0898	40.8464	39.7264	58.3558	48.7388
	SM 42:3:2	µM	22.0393	31.9393	28.2323	20.5136	19.1063	31.47	23.4127	19.865	23.5591	20.3261	25.1328	22.0825	20.1843	28.5046	25.8778	23.8604	18.2154	17.8357	24.7215	18.8196	16.9832	24.2058	17.4398	20.1753	20.2023	19.3585	21.3622	18.6504	18.2805	28.9981	20.7437	27.2747	21.4743	22.5404	21.4532	23.7057	32.1552	31.1516	16.9069	26.0147	30.8649	26.5424	22.3341	19.2868	18.6418	26.2673	27.294
	SM 42:4:2	µM	2.22453	3.03566	2.70518	1.98979	1.89769	2.87187	2.02043	1.76209	2.11032	2.09606	2.02216	2.05535	1.73672	2.27967	2.2602	2.02778	1.73771	1.42991	1.928	1.42076	1.39985	1.92542	1.20832	1.04615	1.6742	1.66082	2.09749	1.96409	1.57326	2.40906	1.87474	2.541	1.81416	2.20405	1.94062	1.96189	3.4141	3.13777	1.74864	2.88608	2.93816	2.65611	2.50305	1.66818	2.32526	2.4394	2.79138
	SM 43:1:2	µM	0.424483		0.538781	0.909924	0.397403	0.244346	0.624963	0.660082	1.04911		0.355619		0.534813	0.360434	0.550448	0.818193	0.31425		0.915606	0.932425	0.31281	0.396857	0.863598	1.24594	0.62399		0.827729	0.565845	0.260069		1.10287						0.307615	0.572735		0.371139	0.519131	0.274221	0.648983	0.83206	0.420933	0.624478	0.411152
	SM 43:2:2	µM	2.36947	2.90205	4.23826	2.34659	3.0292	3.61078	2.50052	2.3511	1.97208	1.56556	2.92663	2.45129	2.39344	2.32715	3.24246	2.51296	1.50645	1.24997	2.84752	2.11042	1.83309	2.37399	1.51745	1.98229	1.45419	2.13454	2.51945	2.77958	1.83324	2.47933	1.6755	1.61465	2.51348	2.3818	1.99221	2.32675	2.45268	3.52979	1.29012	2.02775	3.33216	2.75421	2.80097	1.65984	1.56655	3.73646	2.32006
	total SM	µM	331.971	371.247	377.425	295.338	296.215	402.3	386.625	317.18	297.198	277.471	318.196	299.607	339.288	367.99	337.451	315.192	265.091	255.838	361.882	259.321	249.385	352.707	248.441	293.358	254.471	246.388	290.432	295.634	326.391	343.909	270.239	272.476	283.339	285.526	274.11	269.665	375.095	391.431	259.308	367.415	411.611	354.529	339.95	296.907	314.598	380.617	356.903
Glucosyl/galactosylceramide	Glc/GalCer d18:1/16:0	µM	2.15189	2.05244	2.62099	2.30583	2.19175	2.25636	2.37514	2.50319	2.55805	2.48489	1.67369	2.76561	2.89912	2.31659	2.26287	1.67195	2.67763	2.45992	3.08934	1.59065	1.96546	2.20693	2.65091	2.18279	2.44062	3.01994	1.79192	2.59313	2.37515	2.96178	1.77913	1.91789	2.29475	1.99877	1.93943	2.32068	2.23558	3.14229	2.62643	3.80428	3.36837	3.16593	2.73548	2.41375	1.86049	2.89974	2.28332
	Glc/GalCer d18:1/18:0	µM	0.274343	0.294467	0.300261	0.31343	0.33728	0.320384	0.539673	0.333461	0.371313	0.495927	0.239023	0.443401	0.467893	0.311932	0.294197	0.265115	0.287452	0.361775	0.653153	0.247371	0.322389	0.390661	0.442261	0.326184	0.318803	0.449865	0.274023	0.365334	0.378548	0.384777	0.361919	0.272823	0.292176	0.42833	0.391804	0.274462	0.374645	0.49088	0.525779	0.620387	0.529797	0.479575	0.438529	0.432303	0.329097	0.537129	0.398538
	Glc/GalCer d18:1/20:0	µM	0.323039	0.272769	0.443406	0.307201	0.385093	0.341079	0.499354	0.409323	0.332421	0.482346	0.256245	0.370804	0.5284	0.428805	0.342021	0.296618	0.37062	0.391197	0.617124	0.246129	0.352074	0.438589	0.504701	0.451026	0.383317	0.44381	0.267316	0.350321	0.491792	0.438592	0.374645	0.278899	0.481019	0.499406	0.300101	0.270036	0.36443	0.410556	0.399194	0.5356	0.442302	0.518936	0.348649	0.3333	0.318042	0.433462	0.468921
	Glc/GalCer d18:1/22:0	µM	3.08661	2.3078	3.59096	2.49183	3.34942	2.53903	3.86311	3.53906	2.72366	3.32685	1.81854	3.5217	4.56035	3.12434	2.52499	2.72693	4.03777	2.90565	4.9195	1.51485	3.97196	3.10184	3.46325	3.53427	3.42787	4.12295	2.08178	2.85197	4.04702	3.07218	3.07967	1.98833	3.42913	3.3693	3.06631	3.14424	2.94956	3.56175	3.84885	3.60578	4.83273	3.2278	3.07725	2.81984	3.19725	3.37006	3.34908
	Glc/GalCer d18:1/23:0	µM	2.0416	1.72874	2.83159	1.81257	2.23044	1.87298	2.41993	2.75758	2.08631	2.13324	1.14265	2.19736	3.60456	2.01555	1.97655	1.96373	2.82385	1.85773	3.39506	1.28529	2.74329	2.11813	2.4681	1.81894	2.66513	2.79395	1.58302	2.07707	2.80599	2.23524	1.61704	1.26834	2.24096	2.46756	1.71834	1.9619	2.47201	2.79568	2.23123	2.91138	2.79105	2.14376	2.61214	1.92428	1.88173	2.62461	2.09115
	Glc/GalCer d18:1/24:0	µM	4.39246	3.37415	5.05087	3.90555	4.74065	3.88869	4.94809	5.74287	4.38643	4.72132	2.43467	5.57365	6.59426	4.29272	3.74542	3.86427	5.70283	3.89162	6.36237	2.72893	5.54693	4.24827	4.69135	4.45415	5.03196	5.77718	3.33027	4.75563	5.78145	5.03888	3.73382	3.04375	4.52165	5.53461	4.68443	4.1851	5.07255	5.56026	6.05025	5.27608	7.6398	4.68195	4.07866	3.58885	5.1358	4.81175	4.92442
	Glc/GalCer d18:1/24:1	µM	3.53781	3.50031	4.85354	3.19	3.63223	4.05225	4.15088	4.03301	4.12387	4.01601	2.46027	4.28837	4.11997	3.55007	4.72691	3.20717	3.89063	3.28141	6.24469	2.57772	3.66608	3.79324	4.26563	3.16928	3.92657	5.23879	2.8893	4.07323	3.19613	4.74643	3.40054	3.36361	4.02279	4.36604	4.08872	5.14084	4.04269	4.30236	3.94454	5.59607	6.06971	5.64593	3.43987	2.86622	2.40763	4.57068	3.47684
	Glc/GalCer d18:1/26:0	µM	0.0513903	0.0277468	0.0429125	0.0303072	0.0358102	0.0431977	0.031748	0.048225	0.0427849	0.0331798	0.0190637	0.0615636	0.0580902	0.035392	0.0284988	0.0396893	0.0358297	0.0342367	0.0527514	0.0215333	0.0428118	0.0391168	0.0453084	0.0421502	0.0532329	0.0473496	0.0401822	0.0329561	0.0464489	0.0359292	0.0286237	0.0218236	0.0308535	0.048407	0.0431229	0.039186	0.0567997	0.0542176	0.0497476	0.0443288	0.066125	0.0430216	0.0492786	0.0357165	0.0438873	0.051613	0.0444737
	Glc/GalCer d18:1/26:1	µM	0.0600496	0.0665547	0.0689826	0.0557302	0.0610883	0.0611774	0.068364	0.0660157	0.0648274	0.0589992	0.0415902	0.0683955	0.0668723	0.0474712	0.087554	0.0607652	0.0657547	0.0486169	0.093586	0.0366708	0.0798736	0.0629467	0.0617929	0.0582317	0.0740705	0.0684676	0.048947	0.0581984	0.0707692	0.0723039	0.0590913	0.0310859	0.0591782	0.0752497	0.0729869	0.069064	0.0707162	0.0856703	0.0706832	0.0664236	0.104389	0.0668172	0.0537431	0.0534672	0.0571546	0.0684369	0.0582868
	total Glc/GalCer	µM	15.9192	13.625	19.8035	14.4124	16.9638	15.3751	18.8963	19.4327	16.6897	17.7528	10.0857	19.2909	22.8995	16.1229	15.989	14.0962	19.8924	15.2322	25.4276	10.2491	18.6909	16.3997	18.5933	16.037	18.3216	21.9623	12.3068	17.1578	19.1933	18.9861	14.4345	12.1866	17.3725	18.7877	16.3052	17.4055	17.639	20.4037	19.7467	22.4603	25.8443	19.9737	16.8336	14.4677	15.2311	19.3675	17.095
Lactosylceramide	LacCer d18:1/16:0	µM	7.60521	7.64254	5.11924	8.0195	5.61434	7.3265	7.28029	5.7504	7.66979	5.94664	7.5812	7.56504	6.88736	6.61887	8.84149	4.77667	6.55798	5.07441	7.96913	4.6569	5.81634	6.59986	6.75163	4.93183	6.5498	6.82126	4.37527	7.49106	6.41932	8.03946	5.89065	6.16471	5.48977	7.20641	5.691	6.14607	6.59634	7.24743	8.70534	10.374	8.5757	8.21262	6.71542	5.7441	5.97616	9.35967	6.63034
	LacCer d18:1/18:0	µM	0.118963	0.110686	0.108916	0.120303	0.0980283	0.112398	0.15875	0.10944	0.129315	0.092145	0.120516	0.115134	0.0979855	0.122703	0.120074	0.102576	0.0967652	0.117155	0.146919	0.0981177	0.0728421	0.143209	0.093018	0.104023	0.102276	0.078836	0.0908656	0.0949644	0.116081	0.14341	0.104978	0.0674455	0.0747499	0.108237	0.088827	0.114511	0.121044	0.164463	0.130446	0.161575	0.134198	0.138693	0.111639	0.150023	0.0708353	0.224133	0.146119
	LacCer d18:1/20:0	µM	0.0715308	0.0747824	0.0654915	0.0384677	0.0594207	0.0467172	0.0855523	0.0645945	0.0429954	0.0451711	0.0555909	0.0544007	0.0686187	0.060228	0.0616472	0.0452943	0.0482887	0.0647678	0.0639437	0.0571233	0.0401968	0.0618105	0.046871	0.0401505	0.049631	0.0365179	0.0409744	0.0406803	0.0671945	0.0642531	0.0419165	0.0389622	0.0530798	0.064652	0.0362913	0.0480832	0.0610883	0.0731151	0.0673512	0.0725301	0.0639234	0.0484383	0.0706438	0.0750518	0.0621133	0.0736412	0.0769437
	LacCer d18:1/22:0	µM	0.332175	0.273775	0.35693	0.267101	0.203822	0.239788	0.348052	0.357236	0.310995	0.198603	0.249366	0.299449	0.310595	0.286471	0.341352	0.231357	0.261485	0.249619	0.284523	0.24877	0.230994	0.300572	0.214726	0.221815	0.269455	0.15102	0.212089	0.223211	0.411052	0.27035	0.278026	0.176883	0.226237	0.244389	0.22034	0.350542	0.341482	0.384728	0.245585	0.389948	0.302837	0.243135	0.352674	0.305053	0.36305	0.37341	0.354583
	LacCer d18:1/23:0	µM	0.0633756	0.0774828	0.0921214	0.0531763	0.0440299	0.0659279	0.0668949	0.066157	0.0670329	0.0393139	0.051838	0.0466813	0.0709847	0.0521015	0.0693864	0.0522508	0.0515603	0.0630042	0.0722974	0.0588297	0.0487597	0.0797419	0.0511801	0.0546936	0.0488748	0.0351672	0.0482708	0.0417348	0.054297	0.0707264	0.040156	0.0425773	0.0412776	0.0526432	0.0532632	0.0641966	0.0935797	0.0792949	0.0545611	0.0893917	0.0618362	0.0625096	0.108972	0.0623301	0.0728106	0.0795761	0.0796623
	LacCer d18:1/24:0	µM	0.302233	0.26861	0.251033	0.209022	0.221857	0.218967	0.270278	0.292519	0.258145	0.161772	0.213847	0.245266	0.243097	0.210459	0.304369	0.18191	0.240772	0.230105	0.243285	0.26273	0.231436	0.244888	0.188784	0.191925	0.204043	0.137955	0.171407	0.220602	0.293581	0.257308	0.225439	0.151131	0.197775	0.208315	0.192758	0.250263	0.253854	0.312837	0.251983	0.27736	0.265345	0.179621	0.245643	0.251712	0.342527	0.321751	0.280389
	LacCer d18:1/24:1	µM	1.09864	1.30458	0.881102	1.13001	0.964238	0.89587	0.869319	1.13196	1.26526	0.630774	0.959827	1.38484	0.889562	0.851105	1.41328	0.793189	1.08833	0.648757	1.16142	0.807246	1.02232	1.15699	0.841216	0.848394	0.904263	0.948134	0.594057	0.961725	0.925624	1.33838	1.03781	0.79974	0.869937	0.91333	0.805732	1.06333	0.949272	1.08116	1.22715	1.22131	1.29099	0.942743	0.963027	0.876078	0.801634	1.43979	1.11262
	LacCer d18:1/26:1	µM	0.0251597	0.0163102	0.0178147	0.0185915	0.0195121	0.00935036	0.0119881	0.0177107	0.0178011	0.014339	0.00698758	0.0227494	0.0252669	0.022387	0.0201637	0.012242	0.0108836	0.0100252	0.0159975	0.0131827	0.0161058	0.0131441	0.0127954	0.0106851	0.00952577	0.0171452	0.0104763	0.0256304	0.0104914	0.0200635	0.0165065	0.0115325	0.0100139	0.0246283	0.00931019	0.0102799	0.0224656	0.021201	0.0118592	0.0179488	0.0147468	0.00908058	0.0164826	0.0127074	0.0115849	0.0168047	0.019599
	total LacCer	µM	9.61728	9.76877	6.89265	9.85617	7.22524	8.91552	9.09113	7.79002	9.76133	7.12875	9.23917	9.73356	8.59347	8.22432	11.1718	6.19549	8.35606	6.45784	9.95752	6.2029	7.479	8.60022	8.20022	6.40352	8.13786	8.22603	5.54341	9.09961	8.29764	10.204	7.63548	7.45298	6.96284	8.8226	7.09753	8.04728	8.43913	9.36423	10.6943	12.6041	10.7096	9.83684	8.5845	7.47705	7.70071	11.8888	8.70026
GM2 ganglioside	GM2 d18:1/16:0	µM	0.552535			0.479824			0.756961		0.585256				0.495238	0.609125				0.345592		0.411499		0.516515			0.644318		0.666018	0.527464	1.5187					0.559713	0.808993	0.645447	0.884194	0.956838		0.675437	0.544313		0.678259	0.730368	0.609182	0.582616	0.637832
	GM2 d18:1/18:0	µM	1.45326	0.74953	1.19237	1.78126	2.20238	1.13228	2.77976	1.71105	1.69523	1.71024	1.05003	0.396148	1.37613	2.35063	1.5022	1.83638	0.858933	1.41575	1.57435	1.84339	1.14441	1.92548	1.71464	1.76298	2.26153	1.30291	1.68152	1.97023	2.67847	1.98609		1.0248	1.96772	0.863865	2.52303	1.73506	2.32005	2.89585	2.14835	1.69665	2.53017	1.73247	2.23556	1.4381	2.03935	1.89692	2.46805
	total GM2	µM	2.00579	0.74953	1.19237	2.26108	2.20238	1.13228	3.53672	1.71105	2.28049	1.71024	1.05003	0.396148	1.87137	2.95975	1.5022	1.83638	0.858933	1.76134	1.57435	2.25489	1.14441	2.442	1.71464	1.76298	2.90584	1.30291	2.34754	2.4977	4.19716	1.98609	0	1.0248	1.96772	1.42358	3.33202	2.38051	3.20425	3.85269	2.14835	2.37209	3.07448	1.73247	2.91382	2.16847	2.64854	2.47954	3.10588
GM3 ganglioside	GM3 d18:1/16:0	µM	2.90695	2.98938	3.80592	2.58546	3.16446	2.89258	4.0917	3.25123	3.82475	3.33318	2.5891	2.82483	3.29714	3.23254	4.27911	2.86643	3.36008	2.40619	4.15882	3.30977	2.56786	3.17216	3.45321	4.07778	3.19363	2.87463	3.39288	3.82323	4.03169	5.22305	4.30844	2.97718	4.03024	3.27212	3.55172	3.06779	3.77428	4.07378	2.77798	3.27583	4.69064	3.79104	3.68064	2.8358	3.11874	4.66836	4.10736
	GM3 d18:1/18:0	µM	1.63643	2.01774	2.05835	1.60285	1.8393	1.52745	4.23985	2.20642	2.22136	1.76865	1.62205	1.96498	2.38177	1.92213	2.29654	2.20842	1.69904	1.45219	3.48009	1.81032	1.54132	2.07319	1.7566	2.51878	2.21026	1.56888	2.60443	2.35481	2.3273	2.24193	1.7257	1.58514	2.06842	2.08725	1.94672	1.84051	1.83812	1.8868	1.52131	2.03448	2.39685	1.83526	1.71638	1.98311	1.57363	3.03223	2.03083
	GM3 d18:1/20:0	µM	0.538876	0.70187	0.924677	0.455308	0.685028	0.657925	1.09845	1.00245	0.843853	0.735487	0.502804	0.692685	0.738164	0.695472	0.730418	0.585912	0.519714	0.513278	0.706525	0.614501	0.458692	0.851415	0.78867	0.858015	0.709905	0.384687	0.697205	0.609147	0.879137	0.829365	0.862921	0.48781	0.724871	0.564667	0.743726	0.451805	0.708902	0.900257	0.676778	0.74488	0.825739	0.612913	0.927933	0.627252	0.697603	1.15236	0.843383
	GM3 d18:1/21:0	µM	0.141431	0.170175	0.220523	0.109271	0.218887	0.176966	0.253807	0.297321	0.243658	0.183484	0.0947426	0.152193	0.209074	0.148641	0.222487	0.177053	0.136209	0.0823686	0.1663	0.172905	0.152126	0.214847	0.164388	0.197924	0.208935	0.0950831	0.213056	0.219828	0.181775	0.166124	0.180815	0.106231	0.171182	0.151741	0.15822	0.122825	0.215728	0.253008	0.163608	0.239617	0.179616	0.141846	0.297068	0.155092	0.154532	0.243258	0.176465
	GM3 d18:1/22:0	µM	1.32666	1.37913	1.78421	1.00233	1.53414	1.06783	2.11204	1.85716	1.30953	1.47877	0.838978	1.08977	1.59827	1.5049	1.42158	1.18549	1.26654	0.961574	1.4373	1.00331	1.08791	1.34928	1.22982	1.63674	1.29798	0.809344	1.34529	1.1731	2.09222	1.9203	1.32937	0.834098	1.25412	1.28069	1.50561	1.0294	1.7346	1.72191	1.33226	1.06967	1.72482	1.23091	1.65677	1.14866	1.65675	1.78957	2.12614
	GM3 d18:1/22:1	µM	0.565547	0.615161	0.82876	0.43773	0.647545	0.583818	0.844937	0.77246	0.777748	0.694505	0.448471	0.491213	0.605405	0.671467	0.674388	0.608676	0.568262	0.417385	0.672563	0.554044	0.488449	0.685276	0.657298	0.722644	0.724561	0.434446	0.670843	0.465226	0.630479	0.671656	0.779429	0.448312	0.732268	0.589025	0.687467	0.568424	0.823229	0.771385	0.590692	0.653105	0.745418	0.580821	0.80917	0.564893	0.733125	0.908982	0.87333
	GM3 d18:1/23:0	µM	0.738165	0.634093	0.772321	0.465451	0.664474	0.550198	1.08754	0.979484	0.730858	0.665321	0.291206	0.468107	0.725428	0.625048	0.725672	0.595307	0.614005	0.311814	0.707133	0.534461	0.499971	0.572511	0.528104	0.604011	0.674908	0.390343	0.642836	0.583337	1.19032	1.07829	0.430308	0.405869	0.61726	0.545198	0.689022	0.475842	1.02202	0.925609	0.589439	0.534483	0.814063	0.607878	0.940966	0.527114	0.59179	0.843929	0.874712
	GM3 d18:1/24:0	µM	1.34719	1.04491	1.34665	0.739737	1.23364	0.817322	1.55355	1.43659	1.24575	1.08646	0.544126	0.826438	1.16002	1.1247	1.06844	0.931675	0.990971	0.609136	1.08451	0.824437	0.845167	0.92292	0.978455	1.03988	1.04458	0.612755	1.03925	0.882794	2.22531	1.79014	0.86307	0.634373	1.06555	0.977798	1.25995	0.721033	1.55372	1.39787	1.28193	0.756469	1.32975	0.846884	1.14623	0.745245	1.35903	1.27587	1.58627
	GM3 d18:1/24:1	µM	1.97566	2.2377	2.4851	1.48112	2.17726	1.99613	2.692	2.15783	2.21829	1.90012	1.25716	1.82266	1.81242	2.42028	2.11942	1.79382	1.63466	1.19532	2.11003	1.67985	1.57433	1.71114	1.92467	2.29521	2.10882	1.41053	1.77072	1.64885	2.43776	3.44513	2.06116	1.45911	1.95944	1.97572	2.36948	1.93422	2.86976	2.64085	1.91961	1.54775	2.68187	1.87339	1.90552	1.47352	1.67888	2.74262	2.79745
	GM3 d18:1/24:2	µM	0.421265	0.576857	0.704109	0.401534	0.527089	0.523118	0.654315	0.61274	0.668924	0.629484	0.382873	0.499829	0.503985	0.617336	0.625904	0.459397	0.454778	0.305736	0.587473	0.473196	0.378794	0.483624	0.483397	0.616417	0.679018	0.433517	0.527781	0.403693	0.500357	0.713399	0.946093	0.433186	0.566069	0.592382	0.588466	0.617276	0.837492	0.740716	0.458912	0.475711	0.702265	0.511281	0.532047	0.450059	0.427243	0.70679	0.914734
	total GM3	µM	11.5982	12.367	14.9306	9.28078	12.6918	10.7933	18.6282	14.5737	14.0847	12.4755	8.57151	10.8327	13.0317	12.9625	14.164	11.4122	11.2443	8.255	15.1107	10.9768	9.59462	12.0364	11.9646	14.5674	12.8526	9.01421	12.9043	12.164	16.4964	18.0794	13.4873	9.37131	13.1894	12.0366	13.5004	10.8291	15.3778	15.3122	11.3125	11.332	16.091	12.0322	13.6127	10.5107	11.9913	17.364	16.3307
GD3 ganglioside	GD3 d18:1/16:0	µM	4.38874	4.26265	4.51917	3.80109	4.68094	3.5313	6.57175	3.83615	3.38155	4.04382	3.53943	3.21031	3.36269	5.50172	5.10436	4.90565	3.48009	3.77909	6.43339	4.20569	3.1524	5.05627	3.64448	4.82557	5.86638	2.68518	3.8837	5.21603	6.5148	5.43459	4.86501	4.00312	5.15388	5.05819	4.01084	4.36784	6.92224	8.02962	4.98969	4.50322	7.30691	6.06732	5.26901	5.87345	5.03537	7.02554	7.10939
	GD3 d18:1/18:0	µM	0.610608	0.729975	0.917522	0.620993		0.452043	1.48428	0.524249	0.692187	0.582771	0.755528	0.631026	0.532568	0.912709		0.799882		0.490565	0.70457	0.780708	0.57191	0.773879	0.65161	0.858747	0.910009	0.397768	0.666891	0.60988	0.848299	0.682496		0.667225		0.52787	0.626261	0.608019	0.732094	0.731093	1.10627	0.912224	1.08825	0.716615	0.939065	0.778486	0.728269	0.897555	1.16938
	GD3 d18:1/22:0	µM	1.07555	1.06568	1.34045	1.08103	1.16983	0.941213	1.89378	0.911016	0.945343		0.693089	0.741076	1.57942	1.10603	1.61798	1.27492	1.15967	1.07103	1.74346	1.30119	0.986498	1.38462	0.897036	1.40975	1.02618	0.777083	1.30511	1.52594	1.788	0.830856		0.954707	1.78163	1.24443	0.997879	1.02628	1.03922	1.39123	1.26616	1.40502	1.89104	1.05978	1.148	1.38911	0.845715	1.55681	2.01983
	GD3 d18:1/24:0	µM	1.22265	0.979164	1.39042	1.01455	1.28709	1.044	2.11564	1.54082	1.27763	1.05712	0.886677	0.792941	1.59846	0.939996	1.52112	1.29625	1.04878	1.16321	1.65429	1.42991	1.08689	1.57315	0.834065	1.5194	1.81718	0.632628	1.84972	1.02589	2.21374	1.27733		1.14493	1.65561	1.2705	1.22873	1.29282	1.77092	1.41986	1.50047	1.13188	1.86843	1.17733	1.3817	0.849326	1.06224	2.21552	2.01678
	GD3 d18:1/24:1	µM	4.12923	3.65135	4.08895	2.88833	3.26897	2.96109	4.72024	2.97757	3.10931	2.35788	2.49603	2.66679	3.57672	4.50736	4.174	4.65802	2.82773	2.75993	4.01348	3.95751	3.34066	3.94622	2.42227	4.14232	3.63597	2.96561	4.42954	3.60505	4.68639	3.53379	3.67964	3.08526	3.66966	4.65042	3.2187	3.49584	5.34347	4.28761	2.92531	2.91927	5.76918	4.00354	3.85752	3.82955	3.02407	6.02166	5.95458
	GD3 d18:1/24:2	µM		0.789491	1.19083	0.579678	0.859051	0.604887	1.00896	1.37894	0.974409	1.12711	1.27928	0.792353	0.955857	0.912705	0.993387	1.31711	0.742726	0.744549	1.24808	0.867249	0.924006	0.964169	0.978459	1.23342	1.3791	0.721477	1.76611	0.944342		0.711957		0.642166	0.717904	1.16827	1.09025	0.837242	1.42109	1.41903	0.551824	1.0543	1.56161	0.970263	1.03109	0.755806	1.10128	1.99215	1.80616
	total GD3	µM	11.4268	11.4783	13.4474	9.98567	11.2659	9.53453	17.7947	11.1688	10.3804	9.16871	9.65003	8.8345	11.6057	13.8805	13.4109	14.2518	9.25899	10.0084	15.7973	12.5423	10.0624	13.6983	9.42792	13.9892	14.6348	8.17974	13.9011	12.9271	16.0512	12.471	8.54465	10.4974	12.9787	13.9197	11.1727	11.628	17.229	17.2784	12.3397	11.9259	19.4854	13.9948	13.6264	13.4757	11.7969	19.7092	20.0761
GD1 ganglioside	GD1 d18:1/16:0	µM	4.47208	4.26703	5.07402	3.90019	4.739	3.97697	5.76281	3.74997	5.62691	3.74785	3.99415	2.57279	3.88462	6.41196	5.71235	3.60235	3.92108	3.40092	6.86437	3.83554	3.07435	4.07963	3.18816	4.29703	4.79449	3.82997	4.12116	6.58097	6.36961	5.87417	6.76655	3.58431	4.33585	4.71762	6.36915	3.48446	8.36402	8.30039	4.97393	4.49945	5.83249	4.52176	7.35574	4.02545	6.00633	6.29132	8.12018
	GD1 d18:1/18:0	µM	11.8896	8.25684	7.77046	5.87307	10.6887	6.9344	14.0649	8.19852	11.1277	5.14287	8.62598	5.19832	7.66519	12.2093	10.1511	10.2428	7.23299	7.53967	16.3037	8.39419	7.32378	8.80479	6.14614	9.40416	9.86081	8.84584	7.91165	10.9262	9.11076	8.93251	12.7405	7.79734	9.90732	9.28541	10.8409	6.69067	14.1379	7.16061	8.26351	6.8806	5.95702	10.4041	9.22827	5.9866	8.80365	8.67741	11.4123
	GD1 d18:1/20:0	µM	1.62536	1.69606	1.58932	0.945742	1.10223	1.09684	2.35047	1.02081	1.44416	2.15144	1.36428	1.29826	1.55708	1.29924	1.94377	1.94467	0.880977	0.944603	2.38664	2.12301	1.18207	1.80916	1.22236	2.44504	1.02697	1.37646	2.08639	1.22036	1.51561	0.891078		1.97898	2.21894	1.83713	1.78447	1.35548	1.5906	1.62728	1.73693	1.35251	2.36073	2.14312	2.0634	1.72044	2.02588	2.30455	1.63136
	GD1 d18:1/24:1	µM	1.28915	1.27037	0.633653	0.639671	1.41108	0.539683	1.77948	0.826474	0.945569	0.869323	1.0685	0.629017	0.898561	0.912162	1.31692	0.912914	0.788468	0.344523	1.02556	1.28027	0.797476	0.501255	0.975363	0.895887	1.20422	0.921436	1.0685	1.00226		0.683108		0.909337	0.674133	1.60912	1.21975	0.968607	1.40424	0.982094	0.772635	0.565714	1.22718	1.31658	1.07847	1.03697	1.26116	1.66765	1.29355
	total GD1	µM	19.2762	15.4903	15.0675	11.3587	17.941	12.5479	23.9576	13.7958	19.1443	11.9115	15.0529	9.6984	14.0055	20.8327	19.1241	16.7027	12.8235	12.2297	26.5803	15.633	12.3777	15.1948	11.532	17.0421	16.8865	14.9737	15.1877	19.7298	16.996	16.3809	19.5071	14.27	17.1363	17.4493	20.2142	12.4992	25.4967	18.0704	15.747	13.2983	15.3774	18.3855	19.7259	12.7695	18.097	18.9409	22.4574
GT1 ganglioside	GT1 d18:1/16:0	µM	1.42547	1.00649	2.16054	1.50216	1.71961	1.1149	2.30533	0.965715	1.79641	1.23957	1.19546	0.793391	0.992122	2.21397	1.80301	1.4254	0.996535	0.5827	1.51672	1.67008	0.671884	1.5768	1.32368	1.03589	0.994838	1.1958	1.71012	1.55319	1.53904	1.30736		1.11988	1.46701	1.70507	1.43114	0.894223	2.60133	3.0859	1.92273	2.00266	3.04662	1.75476	2.78654	2.50167	1.57398	2.3846	2.66594
	GT1 d18:1/18:0	µM	1.04728	0.829522	0.964028	0.592596	1.37686	0.922373	1.56754	0.80138	0.78332	0.800169	0.620037	0.649365	0.865686	1.13494	1.22174	1.25265	0.741282	0.901516	1.19528	1.08496	0.552323	1.22067	0.93932	1.96008	1.05468	0.993465	0.839918	1.05418	0.981155	0.712579		0.759312	1.40619	0.9144	0.766366	0.973118	1.46921	1.23986	1.14154	1.51453	1.82267	1.79844	1.59115	1.22478	1.21792	1.69389	1.14026
	GT1 d18:1/20:0	µM	2.73289	2.26726	2.08376	1.22187	2.30541	2.42138	3.34843	1.57226	1.64984	1.52941	1.59306	1.67719	2.05768	2.15649	2.56494	2.11718	1.2996	1.18006	2.1364	2.88412	1.79209	2.23134	1.73028	2.66578	3.52024	1.73693	2.0285	1.78437	1.42684	1.18779		3.52685	2.62393	2.44105	1.99337	1.88055	1.83273	2.5361	2.75547	2.44491	2.31794	3.69593	2.55591	2.94838	3.26437	2.67297	2.33658
	GT1 d18:1/24:1	µM	1.3363	0.987846	1.0103	0.818988		0.678933	1.16939		0.832856		0.650906	0.432412	0.701005	0.884492	1.15314	0.582282	0.441512		0.978701	0.824146	0.512172	0.634372	0.42751	1.03578	1.02678	0.722799	1.11925	1.08249				0.738734	0.967456	1.01497	0.92345	0.474384	1.09982	1.25539	1.08004	0.728229	1.51285	1.31609	1.12795	1.155	1.10159	1.40922	1.16938
	total GT1	µM	6.54195	5.09111	6.21863	4.13562	5.40189	5.13759	8.39068	3.33935	5.06243	3.56916	4.05946	3.55236	4.6165	6.38989	6.74283	5.37751	3.47893	2.66428	5.82711	6.4633	3.52846	5.66318	4.42079	6.69753	6.59653	4.64899	5.6978	5.47423	3.94704	3.20774	0	6.14478	6.46459	6.07548	5.11432	4.22228	7.00309	8.11725	6.89979	6.69032	8.70006	8.56522	8.06154	7.82983	7.15786	8.16069	7.31216
Globotriaosylceramide	Gb3 d18:1/16:0	µM	1.34163	1.15903	1.57894	1.45705	0.882006	1.48966	0.945413	1.07365	1.31285	0.943541	1.19789	1.09159	1.40276	1.36285	1.26717	1.06676	1.20762	0.85781	1.19964	1.03239	1.06859	1.10183	1.18519	1.21555	1.23677	1.2324	0.951925	1.49663	1.40118	1.8007	0.826641	1.15548	1.07678	1.21288	1.14907	0.888373	1.6187	1.71604	1.25761	1.47245	1.98317	1.82604	1.36785	1.35594	1.35126	1.69639	1.33878
	Gb3 d18:1/18:0	µM	0.216789	0.139459	0.163245	0.175	0.134334	0.135716	0.18494	0.130318	0.277155	0.129696	0.176441	0.170095	0.235677	0.182243	0.215349	0.170276	0.160039	0.141859	0.245536	0.222235	0.153226	0.126077	0.165215	0.162239	0.176373	0.215472	0.125292	0.200119	0.200706	0.345527	0.190629	0.146131	0.130077	0.181447	0.18581	0.123994	0.317748	0.195465	0.259955	0.26751	0.258619	0.287125	0.247531	0.207497	0.142344	0.276165	0.194081
	Gb3 d18:1/20:0	µM	0.0570618	0.0377853	0.0597768	0.05569	0.0405656	0.0604006	0.0480144	0.0597423	0.0813139	0.0656438	0.0692854	0.0423109	0.0750959	0.0411957	0.057861	0.0489775	0.0597227	0.0393925	0.076536	0.0631343	0.0386127	0.0538938	0.0639064	0.0630954	0.0392543	0.0771379	0.0558016	0.0593808	0.125441	0.0964523	0.042797	0.0347318	0.0458392	0.0671486	0.0716094	0.0389846	0.091587	0.0564165	0.0657784	0.0964103	0.0891282	0.0651543	0.0587716	0.0568084	0.0854569	0.0817567	0.06424
	Gb3 d18:1/22:0	µM	0.229365	0.128939	0.18546	0.228482	0.118877	0.173708	0.109713	0.235974	0.289601	0.167457	0.160184	0.193513	0.232994	0.17302	0.235605	0.138238	0.17247	0.13579	0.190315	0.160955	0.178466	0.146022	0.194627	0.242575	0.191683	0.18171	0.136176	0.186185	0.441639	0.305071	0.134982	0.193488	0.151976	0.203867	0.253241	0.131155	0.284611	0.272754	0.253044	0.20626	0.425404	0.26273	0.266242	0.159336	0.245086	0.371129	0.208704
	Gb3 d18:1/22:1	µM	0.0360239	0.038146	0.0266334	0.0511335	0.016037	0.0557781	0.0264833	0.0251606	0.0399394	0.0218856	0.0389566	0.0371448	0.0318454	0.0353268	0.0267124	0.0320989	0.029975	0.0165276	0.0379087	0.0290314	0.0276317	0.013008	0.0332186	0.0306609	0.019621	0.0490082	0.0219089	0.0225546	0.0255378	0.0522558	0.0174324	0.0184032	0.0238769	0.0363894	0.0295042	0.0250442	0.0502367	0.0455368	0.0321228	0.0449707	0.0754699	0.0646516	0.0262421	0.0373226	0.0298194	0.0341735	0.0278195
	Gb3 d18:1/23:0	µM	0.0542154	0.046798	0.0638066	0.0670588	0.0246374	0.0800113	0.0581911	0.0514799	0.0819264	0.0638963	0.0445614	0.0698402	0.0819647	0.0577129	0.0839488	0.0685806	0.093555	0.0340792	0.0568853	0.075903	0.0598612	0.0426001	0.05038	0.0596581	0.086613	0.0903491	0.0566992	0.0728216	0.118654	0.0988971	0.0338905	0.0515189	0.0660955	0.0767169	0.033787	0.0407928	0.0905669	0.10185	0.0901795	0.105286	0.137565	0.0823013	0.11195	0.0655225	0.0447552	0.0910337	0.0792294
	Gb3 d18:1/24:0	µM	0.308565	0.200744	0.245878	0.231829	0.129257	0.227344	0.152116	0.218461	0.242879	0.19436	0.145198	0.174239	0.257282	0.16662	0.244786	0.18169	0.232009	0.126465	0.260401	0.192105	0.219108	0.191301	0.202763	0.257517	0.218699	0.239018	0.146182	0.208483	0.35045	0.355336	0.17166	0.206879	0.250439	0.255131	0.216923	0.168344	0.310482	0.286411	0.300261	0.175638	0.400837	0.302762	0.240037	0.249377	0.224145	0.348163	0.239835
	Gb3 d18:1/24:1	µM	0.454694	0.46932	0.502383	0.5223	0.244944	0.477637	0.277508	0.337677	0.503505	0.344028	0.388482	0.378543	0.443031	0.479801	0.465625	0.358713	0.299455	0.312349	0.309759	0.338365	0.307717	0.423429	0.441221	0.498106	0.419443	0.441876	0.329856	0.368559	0.46289	0.648764	0.323157	0.464529	0.326554	0.507415	0.461455	0.357959	0.588518	0.592361	0.438229	0.386547	0.685005	0.559281	0.395126	0.447884	0.335631	0.712751	0.456455
	total Gb3	µM	2.69834	2.22022	2.82612	2.78855	1.59066	2.70025	1.80238	2.13246	2.82917	1.93051	2.221	2.15727	2.76065	2.49877	2.59705	2.06533	2.25484	1.66427	2.37698	2.11412	2.05322	2.09816	2.33652	2.5294	2.38846	2.52698	1.82384	2.61473	3.1265	3.703	1.74119	2.27117	2.07164	2.541	2.40139	1.77465	3.35245	3.26684	2.69718	2.75507	4.05519	3.45004	2.71375	2.57969	2.45849	3.61156	2.60915
Sphingosine-1-phosphate	S1P d16:1	µM	0.127903	0.164062	0.25929	0.229866	0.237476	0.279641	0.225257	0.263318	0.276518	0.158809	0.193064	0.197023	0.229796	0.215144	0.221445	0.300061	0.262518	0.196912	0.164655	0.231278	0.159654	0.304722	0.299523	0.276245	0.322615	0.229892	0.260001	0.283257	0.255456	0.213302	0.289557	0.217838	0.290149	0.199782	0.259879	0.219607	0.173355	0.21552	0.236466	0.342054	0.207183	0.17227	0.228206	0.224437	0.132466	0.196965	0.189658
	S1P d18:1	µM	1.28249	0.876878	1.23819	1.53455	1.46013	1.83157	1.32303	1.06675	1.22053	0.90433	1.10177	1.29583	1.29185	1.67572	1.86063	1.76323	1.85679	1.29275	1.12404	1.2358	1.1899	1.37915	2.10417	1.78923	1.7079	2.4069	2.14594	1.65742	1.38044	1.55389	1.25476	1.75624	1.75053	1.18666	1.49988	1.58475	1.1202	1.30271	1.61511	1.5679	1.17608	1.44719	1.08751	1.13372	2.05508	1.07502	1.82674
	S1P d18:2	µM	0.39128	0.327821	0.442598	0.483724	0.461968	0.621944	0.421434	0.38509	0.421748	0.356315	0.41314	0.438058	0.380487	0.602731	0.566998	0.563483	0.623825	0.373998	0.355283	0.438833	0.364386	0.444029	0.670519	0.537005	0.617771	0.819959	0.701236	0.557592	0.48379	0.482878	0.424417	0.531052	0.554876	0.390326	0.532024	0.455863	0.401433	0.42961	0.483408	0.638441	0.392486	0.44213	0.400775	0.430108	0.595233	0.307882	0.652589
	total S1P	µM	1.80168	1.36876	1.94008	2.24814	2.15958	2.73315	1.96972	1.71516	1.9188	1.41945	1.70798	1.93091	1.90213	2.4936	2.64907	2.62677	2.74314	1.86366	1.64397	1.90591	1.71394	2.1279	3.07421	2.60248	2.64829	3.45675	3.10718	2.49827	2.11969	2.25007	1.96873	2.50513	2.59555	1.77677	2.29178	2.26022	1.69499	1.94784	2.33498	2.5484	1.77575	2.06159	1.71649	1.78827	2.78278	1.57987	2.66899
Sphinganine-1-phosphate	SPA1P d18:0	µM	0.0434318	0.0238768	0.03578	0.0409725	0.0428631	0.0487974	0.0432306	0.0307059	0.0325375	0.0219497	0.0325496	0.0418484	0.0297929	0.0490602	0.0424009	0.0459322	0.0457586	0.0333255	0.029239	0.0371877	0.0342699	0.035137	0.0544521	0.0405289	0.0442546	0.0649941	0.0868692	0.0418414	0.0408617	0.0384557	0.031642	0.0616226	0.0479239	0.0293131	0.0329199	0.0453411	0.0357603	0.0372541	0.0439613	0.0460373	0.0408741	0.0467665	0.0344205	0.035087	0.0618365	0.033723	0.0456029
	total SPA1P	µM	0.0434318	0.0238768	0.03578	0.0409725	0.0428631	0.0487974	0.0432306	0.0307059	0.0325375	0.0219497	0.0325496	0.0418484	0.0297929	0.0490602	0.0424009	0.0459322	0.0457586	0.0333255	0.029239	0.0371877	0.0342699	0.035137	0.0544521	0.0405289	0.0442546	0.0649941	0.0868692	0.0418414	0.0408617	0.0384557	0.031642	0.0616226	0.0479239	0.0293131	0.0329199	0.0453411	0.0357603	0.0372541	0.0439613	0.0460373	0.0408741	0.0467665	0.0344205	0.035087	0.0618365	0.033723	0.0456029
Sphinganine	SPA d18:0	µM	0.0250851	0.0153347	0.024804	0.0171538	0.0186842	0.0240865	0.0244084	0.015605	0.0208313	0.0186729	0.0251029	0.0291605	0.020067	0.0267736	0.0223639	0.0217198	0.0258131	0.0171137	0.0179323	0.0304928	0.0138982	0.0139689	0.013744	0.023914	0.0264921	0.018484	0.0257224	0.0209636	0.0253511	0.0258902	0.0195838	0.0310193	0.0238126	0.0170045	0.0230425	0.01703	0.0263391	0.0153615	0.0159589	0.0206777	0.0120028	0.0206412	0.0198303	0.022881	0.0353946	0.0252492	0.0407246
	SPA d20:0	µM	0.0102342	0.034326	0.0230276	0.00874293	0.0199214	0.0437737	0.0294021	0.0300299	0.0222382	0.0105178	0.00951282	0.00404977	0.0209885	0.0151266	0.0160753	0.0177458	0.00381071	0.00867915	0.0141532	0.0272882	0.00669419	0.0272311	0.0182708	0.0212183	0.0144104	0.0278446	0.00803919	0.0411794	0.0500482	0.00955153	0.0136013	0.0136867	0.0332974	0.0435256	0.0192904	0.00897652	0.0182663		0.0190154	0.00944387	0.00507564	0.0166468	0.00569548	0.00826473	0.0180663	0.0209436	0.0100232
	total SPA	µM	0.0353193	0.0496607	0.0478316	0.0258968	0.0386056	0.0678602	0.0538105	0.0456349	0.0430695	0.0291907	0.0346157	0.0332102	0.0410555	0.0419002	0.0384392	0.0394656	0.0296239	0.0257929	0.0320855	0.0577811	0.0205924	0.0412	0.0320149	0.0451323	0.0409025	0.0463286	0.0337616	0.062143	0.0753993	0.0354418	0.0331851	0.044706	0.05711	0.0605301	0.0423329	0.0260065	0.0446054	0.0153615	0.0349744	0.0301216	0.0170784	0.037288	0.0255257	0.0311457	0.0534609	0.0461928	0.0507478
Sphingosine	SPH d16:1	µM	0.00217455	0.00305642	0.00699391	0.00508036	0.00534679	0.00848775	0.00906188	0.0132148	0.0101561	0.00472174	0.00557579	0.00811876	0.0210265	0.022809	0.00396891	0.0235853	0.0203938	0.0288207	0.00625535	0.0547009	0.0304523	0.0522699	0.0365537	0.0131428	0.0812771	0.104109	0.0215074	0.0579814	0.0407677	0.0733116	0.0108418	0.0123133	0.00964946	0.010987	0.0118973	0.0074099	0.0135277	0.00172616	0.00949599	0.0100158	0.00584867	0.0140664	0.0179627	0.00768465	0.00562282	0.0180028	0.00325645
	SPH d18:1	µM	0.0395756	0.0484459	0.047845	0.0555177	0.0470401	0.0611518	0.0541733	0.0521366	0.0450587	0.0295596	0.0440476	0.0413842	0.0662319	0.100119	0.0760659	0.0954659	0.117807	0.0851165	0.0481215	0.118053	0.065853	0.0849839	0.144104	0.0801559	0.282766	0.496725	0.172466	0.17651	0.085772	0.145108	0.0385231	0.113292	0.0787709	0.0293363	0.0627343	0.0582309	0.0480503	0.0425882	0.0541262	0.0667889	0.0268393	0.0458048	0.0316843	0.0376005	0.15523	0.0430614	0.105915
	total SPH	µM	0.0417501	0.0515023	0.0548389	0.0605981	0.0523869	0.0696396	0.0632351	0.0653514	0.0552148	0.0342813	0.0496234	0.049503	0.0872583	0.122928	0.0800349	0.119051	0.138201	0.113937	0.0543768	0.172754	0.0963053	0.137254	0.180658	0.0932987	0.364043	0.600834	0.193973	0.234491	0.12654	0.21842	0.0493649	0.125606	0.0884204	0.0403233	0.0746316	0.0656407	0.061578	0.0443143	0.0636222	0.0768047	0.032688	0.0598713	0.0496471	0.0452852	0.160853	0.0610641	0.109171
Eicosanoids	5-HEPE	µM	0.00179516	0.00119933	0.00141395	0.00138266	0.000607205	0.00142687	0.00147266	0.000938949	0.00124753	0.00138096	0.00120791	0.00082718	0.000550523	0.00298275	0.0014721	0.00204986	0.00115309	0.00306541	0.00129729	0.00107269	0.00100177	0.00122923	0.00143153	0.00088617	0.000876321	0.000503319	0.00103861	0.00123126	0.0011267	0.0016135	0.00133863	0.00195096	0.00139759	0.000880241	0.0013238	0.00180772	0.000639112	0.00175926	0.000965333	0.0023071	0.000937577	0.00112337	0.00086865	0.000521044	0.000580909	0.000867524	0.000966332
	5-HETrE	µM	0.00858481	0.00512829	0.00410753	0.00479632	0.0124766	0.0100086	0.00604249	0.00400405	0.00545617	0.00472818	0.0127931	0.00819929	0.00422993	0.018334	0.00481512	0.00427595	0.00840329	0.00651801	0.00864901	0.00781914	0.00628229	0.00870475	0.00401646	0.00398574	0.0084106	0.00503736	0.00942904	0.0104599	0.00716081	0.00902289	0.0135213	0.0161091	0.0101361	0.00555857	0.020344	0.0140344	0.00487472	0.00525031	0.00748675	0.0188319	0.00531506	0.00750959	0.0103667	0.00237918	0.00976798	0.00728398	0.00762452
	5_6-DHET	µM	0.00253718	0.00210053	0.00151858	0.00178427	0.0036533	0.00226226	0.00212518	0.00166351	0.00208461	0.00142694	0.00284595	0.00171784	0.00168746	0.00535694	0.00145354	0.00158653	0.00213961	0.00256253	0.00179193	0.00353379	0.00254227	0.00386973	0.00206121	0.00336849	0.00172275	0.00186184	0.00424026	0.00287579	0.00207122	0.00792877	0.00463366	0.00475816	0.00407221	0.00253017	0.00512239	0.0047297	0.000889971	0.00147852	0.00221695	0.0042501	0.00145309	0.0016263	0.00335215	0.000981369	0.00202233	0.00202265	0.00180117
	9-HODE	µM	0.0135291	0.0096363	0.0147432	0.0256099	0.0219095	0.0176731	0.0164691	0.0138456	0.0084909	0.0116019	0.0147122	0.0124375	0.0127992	0.0275131	0.0154331	0.0201764	0.0356088	0.0096762	0.0112733	0.0196602	0.0234595	0.0309151	0.043451	0.0374913	0.0275468	0.0590686	0.0413058	0.0399778	0.021847	0.0241295	0.0264774	0.0188775	0.0237917	0.00834545	0.0259163	0.0278172	0.0137711	0.0108221	0.0163483	0.0227799	0.0148129	0.0199286	0.0126805	0.00890541	0.0329344	0.0104963	0.00795938
	11-HETE	µM	0.00429992	0.00335275	0.00232925	0.00233356	0.00369279	0.00493205	0.00387968	0.00279023	0.00253203	0.00267935	0.00560958	0.00397389	0.00422226	0.00993104	0.00185486	0.00246592	0.00389357	0.00189403	0.00401173	0.00332221	0.00234827	0.00327168	0.00253949	0.0024513	0.00306475	0.00277129	0.00539778	0.003389	0.00456583	0.0035981	0.00598658	0.00478428	0.00462011	0.00239703	0.00624651	0.00885696	0.00257527	0.00357118	0.0025361	0.00633651	0.00307003	0.00343465	0.00307193	0.00173457	0.00696964	0.0037638	0.00600897
	11_12-DHET	µM	0.00807214	0.00761871	0.00481504	0.0055638	0.0102066	0.00865818	0.00818994	0.00658442	0.00611499	0.00629437	0.0107434	0.00820882	0.00455873	0.0161147	0.00561332	0.00551307	0.0113697	0.00751904	0.0123256	0.00565839	0.00808058	0.00658553	0.00453457	0.00415704	0.00706041	0.00656354	0.00715504	0.00741054	0.00592901	0.0113772	0.0104403	0.00966698	0.0085676	0.00510598	0.0104177	0.0113462	0.00511912	0.00521947	0.00473845	0.0148623	0.00611618	0.00895084	0.00990094	0.00369343	0.0143734	0.00595079	0.00523925
	12-HEPE	µM	0.00103567	0.000706517	0.000965693	0.000433961	0.000586755	0.0016647	0.00153165	0.0013073	0.000736493	0.000472387	0.00112471	0.000468051	0.00103098	0.0046351	0.000622803	0.000528728	0.00153839	0.00186529	0.00259001	0.000910184	0.000668368	0.000621162	0.000328907	0.000316362	0.000508824	0.000347544	0.000981474	0.000503776	0.00181963	0.000470782	0.00099883	0.00101553	0.000931296	0.000453113	0.0025401	0.00223639	0.000418257	0.00245944	0.000334798	0.000481744	0.0012268	0.000570577	0.00123444	0.000472674	0.00167547	0.00141436	0.00303884
	12-HETE	µM	0.00625215	0.00339104	0.00444098	0.00263735	0.00469744	0.00711576	0.00729241	0.00827702	0.00396197	0.00468849	0.00824048	0.0038407	0.0115677	0.018322	0.00368602	0.00179478	0.0085364	0.00461174	0.0144908	0.00417815	0.00527885	0.00575673	0.00388359	0.00517102	0.0053573	0.0046335	0.00565705	0.00584471	0.014345	0.00560827	0.00676112	0.00567479	0.00418784	0.0021475	0.00503705	0.00612097	0.0041033	0.00658511	0.00295491	0.00370679	0.00685625	0.00437135	0.0047421	0.00489523	0.0129026	0.0151408	0.0177106
	13-HODE	µM	0.0223248	0.0113669	0.0168062	0.0236612	0.023454	0.0249651	0.0167047	0.013612	0.00939645	0.0186253	0.0199253	0.0150924	0.017898	0.0316818	0.0159161	0.0170352	0.0455976	0.0169057	0.0160445	0.0174991	0.0194079	0.0199182	0.0245515	0.0422336	0.031656	0.029827	0.0309401	0.0280277	0.0256774	0.014718	0.028847	0.0248954	0.0260239	0.01085	0.0259308	0.0290214	0.0186296	0.0153914	0.0260023	0.0310257	0.0224184	0.0191456	0.0218732	0.0141903	0.0605216	0.013193	0.0171685
	14_15-DHET	µM	0.0168501	0.0135415	0.00821309	0.0104364	0.0241245	0.0138387	0.00859679	0.0115603	0.0093467	0.011989	0.0138046	0.0102769	0.00775846	0.0207308	0.00794983	0.00886522	0.0140309	0.011871	0.0142744	0.0139382	0.0134131	0.0143404	0.0106362	0.0105916	0.0147503	0.011342	0.0155885	0.0119131	0.00963954	0.0193356	0.0260175	0.0239401	0.0205353	0.0106944	0.0300021	0.0268586	0.00676013	0.00889886	0.0101787	0.0248227	0.00730842	0.010463	0.0199124	0.00533039	0.0147493	0.0102935	0.0116067
	15-HETE	µM	0.00368328	0.00422742	0.00203497	0.00250652	0.00216997	0.00424118	0.00311376	0.00267837	0.00175768	0.00195322	0.00542206	0.00259727	0.00252281	0.00214339	0.00232546	0.00217734	0.00370862	0.00456404	0.00381828	0.00217115	0.00308231	0.00307908	0.00168769	0.00228845	0.00312005	0.00218077	0.0048494	0.00272569	0.00444947	0.00382368	0.00288922	0.00522718	0.00293021	0.00332314	0.00223682	0.00304778	0.00124379	0.00209274	0.00398111	0.00174239	0.00140643	0.00216983	0.00385976	0.00187459	0.00298489	0.00359642	0.00650479
	15-HETrE	µM	0.00238082	0.00182531	0.00212888	0.00129646	0.00422026	0.00340564	0.00217745	0.00197479	0.00226066	0.00208101	0.00327091	0.00248442	0.00190792	0.00526538	0.00178501	0.00219395	0.0025452	0.00161631	0.00242074	0.00235112	0.00246146	0.00161986	0.00195535	0.00189953	0.00250242	0.00218178	0.00419966	0.00313609	0.00229021	0.0025043	0.00403507	0.00233853	0.00340949	0.00170363	0.00448533	0.00394553	0.00137399	0.00146314	0.00155366	0.00321144	0.00116496	0.00206193	0.00217866	0.00137446	0.00238013	0.00216277	0.00293321
	AA	µM	3.74545	3.16377	2.91049	1.38854	2.84725	3.64802	3.94354	2.6791	2.9827	2.54647	5.73977	3.88477	2.11739	5.72709	2.24838	2.1395	3.54536	3.1286	7.16774	2.85885	2.22729	3.15827	1.58671	2.048	3.51287	3.1691	2.95589	3.39992	3.22734	4.19595	4.31824	4.75717	3.9267	3.38138	4.53283	5.662	1.38524	2.90476	2.41363	5.36458	2.34639	4.31967	4.97804	1.22717	2.78502	2.98084	2.86498
	DHA	µM	3.75131	1.62884	1.98917	0.740634	1.41952	3.96383	2.33189	1.74608	2.38736	1.32311	3.16879	1.7675	1.23092	3.47881	3.34654	2.64003	2.38367	2.97428	4.36678	1.2395	1.33262	2.33274	0.954415	1.54891	2.17087	1.91428	1.65733	1.77745	2.2671	3.21176	2.12301	2.65273	2.2164	1.59789	1.706	3.70229	1.61476	4.19911	2.3037	2.34906	1.90691	2.48205	4.63125	1.00561	1.20312	2.0102	2.55087
	EPA	µM	0.698448	0.32304	0.558372	0.187826	0.31359	0.551619	0.568282	0.333492	0.404726	0.279817	0.889866	0.485637	0.25135	0.656611	0.494961	0.625052	0.322368	0.866531	1.00371	0.292626	0.320648	0.46674	0.189736	0.162403	0.332555	0.249685	0.315712	0.410773	0.378306	0.44075	0.351222	0.482976	0.351448	0.286608	0.473473	0.620449	0.251572	0.828892	0.224759	0.621251	0.408905	0.339508	0.584278	0.173653	0.202496	0.324356	0.390347
	total Eico	µM	8.28655	5.17975	5.52155	2.39944	4.69216	8.26365	6.92131	4.82791	5.82817	4.21731	9.89812	6.20803	3.67039	10.0255	6.1528	5.47325	6.38993	7.04208	12.6312	4.4731	3.96859	6.05767	2.83194	3.87415	6.12287	5.45938	5.05971	5.70564	5.97367	7.95259	6.92442	8.01211	6.60515	5.31986	6.8519	10.1246	3.31197	7.99776	5.02139	8.46926	4.73429	7.22257	10.2876	2.45279	4.3525	5.39157	5.89476
	Age	years	1923-10-21	1925-11-21	1922-08-23	1921-04-11	1921-10-07	1926-08-08	1928-02-04	1928-08-14	1921-03-18	1923-03-20	1921-02-12	1928-06-12	1927-03-31	1921-04-24	1921-10-03	1919-08-16	1924-11-29	1931-06-10	1926-06-30	1926-07-25	1925-11-02	1924-05-13	1923-10-18	1927-05-06	1922-11-25	1924-11-09	1924-10-03	1923-11-10	1922-08-05	1926-03-17	1922-08-18	1921-05-21	1925-10-08	1925-05-05	1923-06-08	1926-12-17	1933-12-10	1924-02-28	1924-04-19	1924-05-07	1924-06-23	1921-01-19	1923-10-08	1925-01-28	1920-07-28	1923-12-31	1926-07-03
	Weight	kg	65	70	86	74	72	76	75	73	83.5	75	97	71	81	90	69	65	75	99	83	64	63	72	76	68	80	78	85	79	80	86	84	69	65	82	84	83	70	64	58	66	54	53	57.5	85	55	63	60.8
	Height	m	1.74	1.72	1.78	1.79	1.9	1.84	1.77	1.85	1.81	1.86	1.81	1.7	1.81	1.8	1.85	1.7	1.85	1.87	1.88	1.83	1.82	1.83	1.85	1.77	1.85	1.8	1.82	1.84	1.86	1.94	1.87	1.82	1.65	1.87	1.8	1.81	1.72	1.76	1.72	1.68	1.65	1.75	1.72	1.85	1.79	1.7	1.66
Body Mass Index	BMI	kg/m²	21.4692	23.6614	27.143	23.0954	19.9446	22.448	23.9395	21.3294	25.4876	21.6788	29.6084	24.5675	24.7245	27.7778	20.1607	22.4913	21.9138	28.3108	23.4835	19.1108	19.0194	21.4996	22.206	21.7051	23.3747	24.0741	25.6612	23.3341	23.1241	22.8505	24.0213	20.8308	23.8751	23.4493	25.9259	25.335	23.6614	20.6612	19.6052	23.3844	19.8347	17.3061	19.4362	24.8356	17.1655	21.7993	22.0642
	Waist	cm	74	77	81	79	72	75	77	75	80	74	115	80	76	88	70	78	79	90	82	67	69	85	77	87	80	87	87	82	81	86	76	77	83	82	85	87	72		64	73	65	60	66	79	66	71	68
	Hip	cm	95	93	108	105	100	102	101	93	103	94	119	100	96	108	92	96	99	113	104	98	90	101	97	95	103	106	111	102	108	104	106	103	99	105	106	109	105		92	107	95	92	95	105	92	97	103
waist to hip ratio	WHR		0.778947	0.827957	0.75	0.752381	0.72	0.735294	0.762376	0.806452	0.776699	0.787234	0.966387	0.8	0.791667	0.814815	0.76087	0.8125	0.79798	0.79646	0.788462	0.683673	0.766667	0.841584	0.793814	0.915789	0.776699	0.820755	0.783784	0.803922	0.75	0.826923	0.716981	0.747573	0.838384	0.780952	0.801887	0.798165	0.685714		0.695652	0.682243	0.684211	0.652174	0.694737	0.752381	0.717391	0.731959	0.660194
total cholesterol serum	TC_Serum	mM	4.85	4.61	4.81	3.81	4.06	4.63	4.91	3.98	3.99	3.39	3.89	4.97	4.85	5.06	4.57	4.64	3.53	3.85	4.56	4.08	3.71	5.13	3.29	3.75	3.97	3.52	3.9	3.93	5.08	4.66	3.31	3.65	4.27	4.38	4.57	4.02	4.94	4.6	3.32	4.5	4.75	4.42	3.8	4	4.59	4.52	4.9
total triglycerides serum	TG_Serum	mM	1.04	1.12	0.79	0.64	1.11	1.33	1.25	0.9	0.83	0.57	0.71	0.74	0.51	1.27	0.44	0.8	0.48	0.84	0.53	1.08	0.55	0.67	0.63	0.74	0.81	0.62	0.4	0.78	1.27	0.6	0.42	0.47	0.99	1.11	0.62	0.52	0.81	0.74	0.94	0.7	0.6	0.66	0.48	0.49	0.68	0.45	0.78
High-density lipoprotein_cholesterol	HDL_C_Serum	mM	1.52	1.4	1.83	1.82	1.61	1.5	1.35	1.33	1.78	1.51	1.69	2.05	1.44	1.07	1.5	1.86	1.28	1.59	2	1.91	1.42	1.54	1.47	1.84	0.88	0.89	1.62	1.35	1.52	1.96	1.56	1.247	1.41	1.23	2.39	1.54	2.2	2.33	1.6	1.52	2.1	1.62	1.91	1.57	1.68	2.11	1.99
Low-density lipoprotein_cholesterol	LDL_ C_Serum	mM	3.14	3.04	2.74	1.96	2.23	2.8	3.22	2.39	2.04	1.72	2.02	2.79	3.24	3.68	3.01	2.59	2.25	1.9	2.62	1.71	2.03	3.15	1.6	1.64	2.82	2.36	2.07	2.24	3.13	2.39	1.62	2.25	2.36	2.81	1.96	2.22	2.67	2.03	1.53	2.83	2.57	2.59	1.81	2.28	2.85	2.44	2.68
Insulin	INS	pM	60	60	70	60	40	80	30	30	20	20	40	30	60	100	40	30	30	70	30	30	40	30	70	160	30	70	30	40	40	50	50	30	30	50	50	40	60	60	40	70	50	30	40	100	40	40	60
Proinsulin	Proins	pM	1.5	2.8	1.6	3.1	1.8	5.3	5	1.8	2	3.3	4.1	6.1	2	5.2	2.2	1.6	1.3	1.2	1.5	1.1	1.1	0.8	1.5	5	2.4	0.8	0.7	0.5	0.8	0.8	1.9	1	0.7	1	0.8	1.4	2.2	1.2	1.3	2.5	2.1	2	8.9	2.7	1.5	1	4.5
C-peptide	C_PEP	pM	480	660	620	670	560	590	550	430	400	500	400	420	500	690	500	570	360	760	420	450	530	350	700	1620	590	640	370	320	540	600	610	380	360	590	440	590	650	520	560	580	460	420	560	700	560	390	610
High-sensitive C-reactive protein	hsCRP	mg/l	0.1	0.1	0.21	0.3	0.28	0.1	1.1	0.2	0.47	2.48	2.15	0.22	0.25	1.69	0.61	0.48	0.69	0.42	0.1	0.21	0.17	1.19	0.7	0.31	0.2	0.32	2.48	0.23	0.1	0.32	2.89	0.17	0.45	0.1	0.69	0.86	0.1	0.1	0.1	0.34	0.6	0.17	0.83	0.76	0.1	0.59	0.96
Creatinine	Creatinine	µM	76	85	78	72	89	75	93	84	100	86	77	78	70	93	65	84	76	75	110	86	89	75	96	87	86	104	72	83	75	84	106	75	86	88	92	79	70	74	66	81	62	71	60	63	74	69	63
Uric acid	uric acid	µM	293	350	365	238	429	313	430	283	311	329	387	286	305	478	318	278	320	257	338	267	287	281	348	379	319	296	309	292	288	329	346	444	390	415	444	300	196	241	171	235	238	255	214	279	295	262	256
	Cortisol	mM	211	389	573	508	423	378	283	341	488	646	359	443	293	359	424	381	614	405	692	483	245	463	535	440	369	208	495	543	494	591	440	310	430	345	536	468	319	235	485	689	298	255	231	296	368	503	256
Systolic blood pressure		mmHg	140	120	140	120	100	130	120	120	120	120	130	110	110	130	130	130	130	120	110	120	140	110	120	120	120	110	130	120	130	130	130	130	110	120	120	120	110	100	110	110	120	110	120	110	120	100	120
Diastolic blood pressure		mmHg	70	70	80	70	60	80	70	70	70	70	85	80	60	70	60	70	80	70	80	60	70	70	80	60	60	60	70	70	70	70	80	60	60	70	70	70	70	60	60	60	60	70	60	60	70	70	70
	Hemoglobin	mM	9.2	9.5	9.4	9.1	8.8	9.9	9.9	9.3	9.2	9.7	9.3	10.5	9.5	11.1	9	10.2	9.7	10	9	9.2	8.7	9.9	10.1	8.8	9.5	9.5	8.7	9.1	9.8	9	7.9	9.4	9.9	10	9	10.2	8	8.6	8.4	8.3	9.1	9	8.3	8.8	8	8	9
Leukocyte count	Leukocytes	GPt/l	6.28	4.95	5.11	7.13	6.56	5.09	6.91	5.54	6.74	4.98	5.19	4.92	5.05	6.94	5.4	5.2	6.87	3.78	6.38	4.24	5.8	5.82	5.84	2.93	4.29	4.45	5.39	5.14	5.54	4.6	4.47	5.24	4.67	6.15	6.51	7.72	5.04	4.04	6.51	5.53	6.26	8.44	4.17	6.03	5	4.65	5.43
Erythrocyte count	Erythrocytes	TPt/l	4.96	5.02	4.92	4.95	4.72	5.2	5.36	4.79	5.15	4.96	4.95	5.32	5.14	5.62	4.76	5.13	5.47	5.11	4.97	5.1	4.8	5.17	5.13	4.88	5.07	4.97	4.32	4.87	5.18	4.71	5.06	5.07	5.23	4.9	5.52	5.34	3.99	4.59	4.52	4.4	4.65	4.89	4.41	4.83	4.43	4.32	4.65
Thrombocyte count	Thrombocytes	GPt/l	187	201	237	193	203	200	200	206	198	169	213	145	263	165	220	217	246	189	309	158	230	244	196	236	201	186	273	275	189	313	153	240	343	205	214	174	175	301	260	252	182	270	197	231	276	360	348
	Hematocrit		0.43	0.43	0.43	0.43	0.43	0.47	0.46	0.43	0.43	0.45	0.43	0.49	0.45	0.5	0.41	0.47	0.44	0.45	0.42	0.44	0.42	0.46	0.46	0.42	0.43	0.44	0.41	0.43	0.45	0.42	0.39	0.43	0.45	0.44	0.43	0.45	0.37	0.4	0.4	0.39	0.42	0.42	0.39	0.41	0.39	0.38	0.42
mean corpuscular hemoglobin concentration	mcHb_conc	mM	21.4	22.1	21.9	21.2	20.5	21.1	21.5	21.6	21.4	21.6	21.6	21.4	21.1	22.2	22	21.7	22	22.2	21.4																		21.6	21.5	21	21.3	21.7	21.4	21.3	21.5	20.5	21.1	21.4
Hemoglobin A1c	HBA1c	%	4.9	5	4.8	5.1	5.7	5	5.5	5.4	5.2	4.8	4.9	5.1	5.2	5.3	5.6	5.4	5.5	5.2	5.8	5.2	5.4	5.3	4.9	5.6	4.8	5.2	4.8	4.9	5.5	5.2	5.5	5	4.6	4.6	5.2	5.1	5.5	5.1	5.5	5.7	4.9	5	5.3	5.2	5.4	5.2	5.2
Hemoglobin A1c	HBA1c_ IFCC	mmol/mol	30	31	29	32	39	31	37	36	33	29	30	32	33	34	38	36	37	33	40	33	36	34	30	38	29	33	29	30	37	33	37	31	27	27	33	32	37	32	37	39	30	31	34	33	36	33	33
Plasma glucose	PG	mM	4.37	4.37	4.66	4.34	4.65	4.92	4.47	4.9	4.33	3.95	4.87	5	4.48	4.6	4.54	4.09	4.68	4.94	4.1	4.45	4.7	4.58	4.14	5.48	4.06	4.6	4.31	4.97	4.46	4.93	5.12	4.03	3.94	4.84	4.29	4.23	4.87	4.48	4.85	4.32	4.05	4.74	4.43	4.71	4.45	3.97	4.43
Alanine aminotransaminase	ALAT	µmol/(l*s)	0.59	0.34	0.42	0.19	0.22	0.19	0.23	0.39	0.3	0.26	0.79	0.38	0.25	0.42	0.33	0.38	0.35	0.43	0.21	0.36	0.27	0.43	0.54	0.45	0.31	0.58	0.52	0.24	0.67	0.26	0.29	0.21	0.31	0.32	0.45	0.31	0.21	0.24	0.18	0.3	0.24	0.13	0.19	0.22	0.29	0.66	0.28
Gamma-glutamyltransferase	GGT	µmol/(l*s)	0.2	0.26	0.29	0.31	0.5	0.27	0.18	0.18	0.23	0.28	0.35	0.29	0.2	0.35	0.2	0.31	0.22	0.26	0.23	0.53	0.3	0.75	0.32	0.31	0.27	0.3	0.33	0.27	0.35	0.2	0.21	0.29	0.34	0.26	0.37	0.29	0.28	0.19	0.23	0.22	0.2	0.15	0.19	0.16	0.21	0.5	0.3
Free fatty acids	FFA	mM	0.43	0.24	0.2	0.07	0.61	0.37	0.47	0.19	0.16	0.24	0.43	0.26	0.13	0.68	0.29	0.15	0.39	0.13	0.44	0.17	0.21	0.21	0.11	0.2	0.33	0.22	0.3	0.35	0.21	0.43	0.56	0.44	0.41	0.14	0.45	0.7	0.19	0.35	0.39	0.82	0.27	0.49	0.4	0.04	0.74	0.31	0.18
Thyroid-stimulating hormone	TSH	mU/l	3.09	3.12	3.83	1.57	2.41	1.91	7.55	0.769	1.09	4.04	2.03	1.34	1.01	0.931	9.93	3.52	3.65	1.86	2.6	2.7	1.94	2.21	3.51	1.88	2.11	1.51	3.71	1.33	4.16	2.61	5.43	3.3	2.22	2.1	2.77	2.35	1.94	4.27	2.44	3.33	1.2	2.69	3.23	1.83	2.08	1.54	2.3
Luteinizing hormone	LH	U/l	6.46	3.78	1.84	2.41	3.86	1.87	4.54	3.93	4.5	3.03	3.53	2.96	1.19	4.51	3.71	2.96	3.61	3.26	3.23	2.49	1.29	2.65	4.35	2.71	3.81	3.22	5.41	2.97	3.15	2.86	4.36	2.04	3.8	2.51	3.46	5.14	4.25	6.03	2.89	3.91	2	6.73	0.6	1.86	0.28	4.38	10.28
Follicle-stimulating hormone	FSH	U/l	4.56	2.81	4.13	1.2	3.69	1.19	2.05	1.55	4.41	2.63	1.78	2.1	1.72	2.27	8.54	1.22	1.25	1.82	2.82	2.97	2.01	2.63	3.47	1.99	0.91	4.52	4.09	1.84	3.46	2.7	4.28	1.42	2.22	1.16	1.44	6.63	5.51	6.6	4.06	2.02	1.58	3.5	1.4	1.76	1.21	6.23	5.67
Dehydroepiandrosterone	DHEA	nM	13.7	24	20.2	40.2	32.6	25.3	21.2	19.1	50.1	39.4	36.3	12.9	13.7	14.9	17.9	29.3	33.3	21.1	55.7	21.7	27.12	22.22	31.38	26.07	38.54	19.21	27.72	36.01	36.41	21.88	23.76	12.49	26.55	21.63	21.34	17.31	16.4	23.1	22.8	53	15.3	22.7	29.1	33.9	24	53.6	58.1
Sex hormone-binding globulin	SHBG	nM	25	24	21	19	15	26	16	16	18	11	17	23	9	16	20	13	32	24	15	36	28	40	20	27	20	20	21	19	18	25	30	23	39	20	35	26	25	48	81	47	26	41	34	27	51	35	20
Testosterone	TESTO	mM	17.29	14.86	14.26	21.75	23.07	23.27	19.02	16.27	24.04	13.46	14.73	19.4	11.08	12.91	25	25.19	21.31	13.6	26.12	14.64	14.95	38.31	18.51	17.63	18.79	16.73	19.66	19.41	17.17	17.39	13.61	18.01	30.22	17.45	24.62	36.25
Free testosterone	FTESTO	pM	25.6	22.5	26.4	45.2	53.8	34.9	42	33.7	49	34.6	33.1	34.2	21.4	28.6	45.5	58	34.1	18.5	59.1	20.7	27.82	58.11	37.02	29.46	44.69	30.83	43.58	47.15	33.3	32.54	33.93	37.54	46.34	28.08	45.58	59.45
Estradiol	E2_Estradiol	pM																																					276.8	182.1	796.2	139.5	675.5	278.6	160	721.6	96.46	258.4	198
	Drugs													pantoprazole									Candesartan															beta sympathomimetic
	Note						Asthma		Allergy					Gastitis						Asthma			Hypertension															Asthma
[truncated: 24 more columns]
