# Supplementary material for: Gender, Contraceptives and Individual Metabolic Predisposition Shape a Healthy Plasma Lipidome
Source: Sci Rep. 2016 Jun 14;6:27710. doi: 10.1038/srep27710 (PMC4906355; doi:10.1038/srep27710)
Supplement: Supplementary Table S3 [file srep27710-s3.xls]

## Sheet: Sheet1
Supplemental Figure S3 Statistical analysis of lipidomics and clinical data.
Lipid class / Clinical parameter	Lipid species / clinical parameter	m/z	Males (n=36)								nonCC-females (n=16)								CC-females (n=19)									males vs nonCC-females	nonCC-females vs CC-females	male cluster vs male cluster II
			median	mean	Confidence Interval	Confidence Interval	Confidence Interval	variance	coefficient of variation	number of subjects with the detected species	median	mean	Confidence Interval	Confidence Interval	Confidence Interval	variance	coefficient of variation	number of subjects with the detected species	median	mean	Confidence Interval	Confidence Interval	Confidence Interval	variance	coefficient of variation	number of subjects with the detected species		nonparametric Mann-Whitney test Benjamini corrected	nonparametric Mann-Whitney test Benjamini corrected	nonparametric Mann-Whitney test Benjamini corrected
			µM	µM		lower level	upper level	(standard deviation)	[%]		µM	µM		lower level	upper level	(standard deviation)	[%]		µM	µM		lower level (5%)	upper level (95%)	(standard deviation)	[%]			p	p	p
		positive mode [M + NH4]+
Cholesterol	Chol	404.4 --> 369.3522	961.369	981.214	41.9847	939.229	1023.2	128.527	13.0988	36	1077.39	1027.33	62.985	964.349	1090.32	128.543	12.5123	16	1079.82	1102.99	42.0885	1060.9	1145.08	93.6036	8.66846	19		0.223942	0.138496	0.0493432
		positive mode [M + NH4]+
Cholesteryl ester	CE 14:0	614.587	22.2029	22.6738	2.53966	20.1342	25.2135	7.77461	34.2889	36	25.4411	26.3442	2.9699	23.3743	29.3141	6.06113	23.0075	16	25.3434	26.746	2.38344	24.3625	29.1294	5.30069	20.9155	19		0.0679146	0.474157	0.460243
	CE 15:0	628.604	6.78093	7.51538	1.49066	6.02473	9.00604	4.56332	60.7197	36	7.92217	7.85997	0.70926	7.15071	8.56923	1.4475	18.4161	16	8.01813	7.68513	0.833662	6.85147	8.51879	1.85404	23.1231	19		0.0938043	0.407258	0.451528
	CE 16:0	642.619	280.024	289.993	14.8718	275.121	304.865	45.5267	15.6992	36	301.428	292.791	16.0841	276.707	308.875	32.8254	11.2112	16	320.606	320.954	16.6702	304.284	337.624	37.0741	11.5638	19		0.43231	0.091035	0.0885062
	CE 16:1	640.603	101.917	102.705	10.0322	92.6732	112.738	30.7113	29.9023	36	104.421	115.115	16.7201	98.3949	131.835	34.1232	29.6427	16	151.315	155.554	16.0514	139.503	171.606	35.6979	23.5918	19		0.261593	0.0130878	0.248481
	CE 17:1	654.619	17.4977	18.3644	3.59189	14.7725	21.9563	10.9958	59.8755	34	13.4652	15.0987	3.89748	11.2012	18.9962	7.95419	52.6814	15	15.8715	15.9212	4.19453	11.7267	20.1157	9.32849	58.775	18		0.273895	0.443401	0.492705
	CE 18:1	668.635	583.706	604.437	42.4907	561.946	646.928	130.076	21.5202	36	602.677	589.43	50.0484	539.382	639.479	102.142	17.3289	16	612.313	639.461	41.4806	597.981	680.942	92.2515	15.066	19		0.437988	0.1965	0.0777092
	CE 18:2	666.619	1928.89	1922.03	84.0179	1838.02	2006.05	257.202	13.3818	36	2100.76	2122.96	149.227	1973.73	2272.18	304.551	14.3456	16	2035.65	2088.29	131.492	1956.79	2219.78	292.435	14.3657	19		0.0517457	0.426359	0.0235132
	CE 18:3	664.604	68.4205	71.0938	6.67576	64.418	77.7695	20.4364	28.7456	36	77.2566	75.2066	9.61194	65.5947	84.8186	19.6166	26.0836	16	75.5322	76.4269	7.55121	68.8757	83.9781	16.7937	22.2338	19		0.286538	0.461382	0.178927
	CE 19:2	680.634	6.00642	6.16291	0.52443	5.63848	6.68734	1.60543	26.0498	36	6.61174	7.20856	1.40899	5.79957	8.61755	2.87554	39.8907	16	4.93497	5.31142	0.958177	4.35324	6.26959	2.13096	43.1807	19		0.279456	0.061617	0.518497
	CE 20:2	694.651	1.16224	1.44568	0.253144	1.19253	1.69882	0.774945	53.6043	25	2.67183	2.80764	0.805179	2.00246	3.61282	1.64325	58.5279	13	1.28589	1.96227	0.739294	1.22297	2.70156	1.64417	127.862	6		0.0484929	0.00725282	0.0954817
	CE 20:3	692.636	17.6269	18.3036	2.05137	16.2523	20.355	6.27981	34.3091	36	14.6431	15.7497	2.21456	13.5351	17.9642	4.51959	28.6964	16	23.5028	22.6844	2.97687	19.7076	25.6613	6.62046	28.1688	19		0.131396	0.00617132	0.178927
	CE 20:4	690.619	296.379	289.8	24.617	265.183	314.417	75.3596	26.004	36	261.079	263.442	33.704	229.738	297.146	68.7849	26.1101	16	335.246	331.579	26.9585	304.621	358.538	59.9549	17.8839	19		0.217781	0.0164544	0.36118
	CE 20:5	688.603	38.5156	44.5569	6.58444	37.9724	51.1413	20.1568	45.2384	35	38.0724	45.165	13.4318	31.7332	58.5968	27.4124	60.6939	16	32.6355	35.3854	5.96862	29.4168	41.354	13.274	40.6736	19		0.483308	0.239423	0.510632
	CE 22:5	716.635	1.0212	1.07579	0.145338	0.930456	1.22113	0.444921	41.3574	16	1.29174	2.13669	0.918835	1.21785	3.05552	1.87521	87.7624	4	0.885336	0.719065	0.162548	0.556518	0.881613	0.361501	40.832	4		0.240415	0.390529	0.215856
	CE 22:6	714.62	19.4564	20.1263	2.67522	17.4511	22.8016	8.1896	40.6909	36	21.5795	22.6924	4.09518	18.5972	26.7876	8.35766	36.8303	16	26.8524	26.2147	2.9362	23.2785	29.1509	6.53001	24.3181	19		0.228946	0.171084	0.144314
	total CE		3360.58	3416.99	157.162	3259.83	3574.15	481.116	14.0801		3709.87	3600.93	220.607	3380.32	3821.54	450.227	12.5031		3723.96	3752.14	203.376	3548.77	3955.52	452.301	12.1457			0.203445	0.357917	0.0327121
		positive mode [M + NH4]+
Triacylglycerol	TAG 44:0	768.708	0.727323	0.799778	0.176768	0.62301	0.976546	0.541136	67.6608	31	0.823705	0.905041	0.354105	0.550936	1.25915	0.722676	79.8501	15	0.417729	0.490495	0.14732	0.343175	0.637815	0.327635	78.4325	16		0.404066	0.073866	0.518497
	TAG 46:1	794.724	2.04736	2.55947	0.618025	1.94144	3.17749	1.89195	73.9196	36	2.61473	3.58299	1.49116	2.09183	5.07415	3.04324	84.9359	16	2.23649	2.93253	0.829704	2.10283	3.76223	1.84524	82.5059	19		0.280808	0.47059	0.271454
	TAG 46:2	792.709	1.44307	1.80945	0.410953	1.3985	2.2204	1.25804	69.5262	36	1.59338	2.45006	1.01799	1.43207	3.46805	2.07756	84.7964	16	1.66308	1.95947	0.523689	1.43578	2.48316	1.16467	70.0307	19		0.357506	0.443401	0.305679
	TAG 46:3	790.691	0.342906	0.50694	0.100399	0.406541	0.607338	0.307348	60.6282	11	1.13304	1.09833	0.316058	0.782273	1.41439	0.645028	58.7281	6	0.276188	0.317852	0.0967325	0.22112	0.414585	0.21513	77.8927	11		0.308259	0.438286	0.502607
	TAG 47:1	808.74	0.730482	0.992613	0.209191	0.783422	1.2018	0.640393	64.5159	32	0.807878	0.97724	0.305286	0.671954	1.28253	0.623045	63.7555	14	0.701177	0.741445	0.206371	0.535074	0.947817	0.458963	65.4561	19		0.478158	0.418183	0.492705
	TAG 48:1	822.756	10.3515	11.1041	1.88964	9.21443	12.9937	5.78473	52.0956	36	7.72824	11.8251	3.26049	8.56463	15.0856	6.65419	56.2716	16	13.7476	15.0769	2.80972	12.2672	17.8866	6.24873	45.4532	19		0.437988	0.138496	0.178927
	TAG 48:2	820.74	7.82077	9.99424	1.99282	8.00142	11.9871	6.10057	61.0408	36	8.34602	11.2322	3.32358	7.90862	14.5558	6.78294	60.3884	16	12.1471	13.5509	2.78882	10.7621	16.3397	6.20225	51.0597	19		0.357506	0.185008	0.114431
	TAG 48:3	818.724	2.54789	3.44447	0.79096	2.65351	4.23543	2.42135	70.2968	36	3.14103	4.15246	1.39156	2.7609	5.54403	2.83998	68.3926	16	3.92404	4.19261	1.01129	3.18132	5.2039	2.24908	57.3153	19		0.317131	0.379563	0.0600962
	TAG 49:1	836.771	2.4488	2.42802	0.362313	2.06571	2.79033	1.10914	45.681	36	2.14243	2.31288	0.550063	1.76282	2.86294	1.1226	48.5368	16	2.58118	2.69929	0.404547	2.29474	3.10383	0.8997	34.8562	19		0.41322	0.171084	0.392023
	TAG 49:2	834.755	2.00514	2.34186	0.385393	1.95646	2.72725	1.1798	50.3786	36	1.95742	2.15075	0.399343	1.75141	2.55009	0.815	37.8937	16	2.52358	2.74273	0.473091	2.26963	3.21582	1.05214	41.6924	19		0.456025	0.0804207	0.30865
	TAG 49:3	832.74	0.587513	0.705084	0.150057	0.555028	0.855141	0.459366	65.1505	33	0.601921	0.659641	0.189708	0.469933	0.849349	0.387167	58.6935	16	0.702709	0.81305	0.208805	0.604245	1.02185	0.464375	66.0836	19		0.43231	0.31198	0.146276
	TAG 50:1	850.787	26.3596	25.7636	3.43245	22.3312	29.1961	10.5077	40.785	36	24.644	22.3148	4.64488	17.6699	26.9597	9.47953	42.4809	16	30.9023	34.6659	5.59406	29.0719	40.26	12.441	40.2592	19		0.203445	0.0111548	0.0454791
	TAG 50:2	848.771	41.9916	49.2176	7.77522	41.4424	56.9928	23.8021	48.361	36	38.522	44.9814	7.30765	37.6738	52.2891	14.9138	33.1555	16	73.7888	72.488	10.5161	61.9718	83.0041	23.3875	31.6952	19		0.466928	0.00425905	0.0162366
	TAG 50:3	846.755	18.8345	23.4655	4.204	19.2615	27.6695	12.8696	54.8449	36	20.8339	22.4875	3.84836	18.6392	26.3359	7.85393	34.9257	16	33.8449	33.165	5.80186	27.3632	38.9669	12.9032	38.1244	19		0.41322	0.0256855	0.012391
	TAG 50:4	844.74	4.92612	6.19859	1.18969	5.00889	7.38828	3.64199	58.7552	36	6.00975	6.35628	1.38197	4.97432	7.73825	2.82039	44.3717	16	7.14388	7.95463	1.73313	6.2215	9.68776	3.85443	53.9543	19		0.41322	0.235091	0.0132697
	TAG 50:5	842.725	0.762407	1.02418	0.261493	0.762684	1.28567	0.800502	78.1606	35	1.14281	1.26313	0.380086	0.883043	1.64321	0.7757	61.411	15	1.08731	1.26123	0.401177	0.86005	1.6624	0.892204	82.0564	19		0.308259	0.463339	0.0199236
	TAG 51:1	864.8	0.67984	0.709488	0.143958	0.56553	0.853446	0.440697	62.1148	34	0.719738	0.851743	0.241201	0.610542	1.09294	0.492257	57.794	14	0.735246	0.768499	0.134977	0.633522	0.903476	0.300184	40.8278	18		0.41322	0.390529	0.420849
	TAG 51:2	862.788	4.88559	5.40952	0.723903	4.68562	6.13342	2.21607	40.9661	36	4.61989	4.76967	0.624494	4.14518	5.39417	1.2745	26.7209	16	6.44525	6.21795	0.900384	5.31756	7.11833	2.00243	31.0683	19		0.305109	0.0419337	0.08248
	TAG 51:3	860.771	3.2179	3.66988	0.496227	3.17366	4.16611	1.51909	41.3934	36	3.2838	3.35351	0.38605	2.96746	3.73956	0.787871	23.4939	16	4.30341	4.28415	0.668914	3.61523	4.95306	1.48765	34.569	19		0.401222	0.061617	0.0235132
	TAG 51:4	858.756	0.916621	1.13017	0.215107	0.915066	1.34528	0.658503	58.2657	32	1.09305	1.06848	0.255223	0.81326	1.32371	0.520873	48.7489	15	1.22839	1.30995	0.276667	1.03328	1.58662	0.615299	50.0898	18		0.428004	0.3077	0.0522847
	TAG 52:2	876.802	127.411	142.483	20.0853	122.397	162.568	61.4868	43.1539	36	114.926	112.78	14.1158	98.6642	126.896	28.8083	25.5438	16	171.75	169.337	20.1857	149.151	189.522	44.8924	26.1383	19		0.175544	0.00258018	0.0077867
	TAG 52:3	874.787	116.056	130.687	17.2483	113.439	147.935	52.8019	40.4033	36	112.159	109.88	12.1543	97.7252	122.034	24.8052	22.5749	16	171.027	158.816	21.5247	137.291	180.34	47.8702	27.9898	19		0.333387	0.00502176	0.00391015
	TAG 52:4	872.771	45.1811	49.8629	7.25537	42.6075	57.1183	22.2107	44.5436	36	45.9683	45.0133	6.61302	38.4003	51.6263	13.4962	29.9827	16	60.0507	60.2381	9.92802	50.3101	70.1661	22.0796	36.7683	19		0.417677	0.0419337	0.00409528
	TAG 52:5	870.756	9.92862	11.5656	1.78582	9.77979	13.3514	5.46689	47.2685	36	11.0043	10.8525	1.94133	8.91113	12.7938	3.96198	36.5076	16	13.3692	13.9896	2.85655	11.133	16.8461	6.35288	47.5187	19		0.466928	0.127057	0.00409528
	TAG 52:6	868.741	1.89731	2.20868	0.366878	1.8418	2.57556	1.12312	50.8502	35	2.1388	2.16688	0.532139	1.63474	2.69902	1.08602	50.119	16	2.1963	2.56115	0.609985	1.95117	3.17113	1.35659	61.767	19		0.48699	0.320177	0.0168912
	TAG 53:2	890.818	2.45571	2.67806	0.367509	2.31055	3.04557	1.12505	42.0098	36	2.17619	2.40424	0.374895	2.02935	2.77914	0.765107	31.8232	16	2.97995	2.88233	0.372756	2.50957	3.25508	0.828998	27.8191	19		0.41322	0.115596	0.10779
	TAG 53:3	888.802	3.25182	3.50881	0.427206	3.0816	3.93602	1.3078	37.2719	36	3.21183	3.22948	0.441211	2.78827	3.6707	0.900447	27.882	16	3.81323	3.82326	0.555298	3.26797	4.37856	1.23496	32.3863	19		0.389198	0.146628	0.0277444
	TAG 53:4	886.787	1.71313	1.87697	0.233608	1.64336	2.11058	0.715141	38.1008	36	1.82728	1.79871	0.245376	1.55333	2.04408	0.500777	27.841	16	1.95411	2.05842	0.312458	1.74596	2.37088	0.694896	35.5608	19		0.451932	0.225314	0.0145486
	TAG 53:5	884.771	0.364824	0.44611	0.104618	0.341492	0.550729	0.320266	71.7908	33	0.537006	0.561634	0.114591	0.447043	0.676226	0.233864	41.64	12	0.493661	0.613923	0.133577	0.480345	0.7475	0.297072	60.1773	15		0.428004	0.367744	0.139395
	TAG 54:2	904.831	2.83127	4.56083	2.41408	2.14674	6.97491	7.39019	162.036	35	3.293	3.31416	0.791805	2.52235	4.10596	1.61596	48.7592	16	3.59938	3.56378	0.63195	2.93183	4.19573	1.40544	39.0467	19		0.389198	0.374968	0.269755
	TAG 54:3	902.818	37.3586	40.7453	6.47664	34.2686	47.2219	19.8268	48.6605	36	29.4072	35.668	8.75223	26.9157	44.4202	17.862	50.0786	16	40.2084	39.3994	3.97076	35.4287	43.3702	8.83085	21.9627	19		0.199994	0.0617328	0.0077867
	TAG 54:4	900.803	32.0976	37.1327	4.4556	32.6771	41.5883	13.6398	36.7327	36	31.7263	36.1635	8.51732	27.6462	44.6808	17.3826	48.0667	16	38.2727	36.8041	4.69675	32.1073	41.5008	10.4454	27.2921	19		0.386124	0.239423	0.00391015
	TAG 54:5	898.787	23.3111	24.2495	2.87608	21.3735	27.1256	8.80448	36.3078	36	22.5508	23.6288	5.46872	18.1601	29.0975	11.1608	47.2341	16	26.6302	25.9905	4.02979	21.9607	30.0203	8.96212	33.654	19		0.389198	0.138496	0.00391015
	TAG 54:6	896.772	11.5612	12.3099	1.42817	10.8817	13.7381	4.37203	35.5164	36	10.3412	11.5617	2.35189	9.20977	13.9135	4.79986	41.5153	16	12.8607	13.3492	2.29183	11.0574	15.641	5.09696	39.6322	19		0.312684	0.115596	0.00494612
	TAG 54:7	894.756	3.67595	4.00542	0.521059	3.48436	4.52648	1.59511	39.8237	36	3.60574	4.04711	1.00182	3.04528	5.04893	2.04457	50.5194	16	4.59897	4.74442	0.807816	3.93661	5.55224	1.79656	39.0643	19		0.466928	0.0804207	0.0183426
	TAG 54:8	892.74	0.70645	0.736158	0.158453	0.577704	0.894611	0.48507	65.8921	30	0.687265	0.789005	0.305998	0.483007	1.095	0.624498	79.15	11	0.576054	0.679743	0.210988	0.468756	0.890731	0.46923	81.4559	18		0.308259	0.195169	0.133086
	TAG 56:2	932.863	0.378542	0.688313	0.292835	0.395478	0.981148	0.896449	130.239	14	0.519881	0.575564	0.18499	0.390574	0.760554	0.377538	65.5944	7	0.370076	0.354083	0.0410209	0.313062	0.395104	0.0912293	24.6515	4		0.432317	0.129151	0.542784
	TAG 56:3	930.847	0.865586	0.899642	0.162175	0.737467	1.06182	0.496464	55.1847	32	0.731138	0.941492	0.299906	0.641586	1.2414	0.612065	65.0101	10	1.22784	1.11333	0.178173	0.935158	1.2915	0.396251	32.2721	18		0.128955	0.0211802	0.0162366
	TAG 56:5	926.818	4.91425	4.85877	0.502496	4.35627	5.36127	1.53828	31.6599	36	4.1714	4.16864	0.449094	3.71955	4.61774	0.916536	21.9864	16	5.58664	5.90505	0.67204	5.23301	6.57709	1.4946	26.753	19		0.128955	0.00379784	0.0704302
	TAG 56:6	924.804	9.30189	8.99942	0.970544	8.02887	9.96996	2.97111	33.0144	36	6.79135	6.61471	0.546164	6.06855	7.16087	1.11464	16.8509	16	8.11992	8.60744	1.05739	7.55005	9.66483	2.3516	28.9609	19		0.0409002	0.0171846	0.0277444
	TAG 56:7	922.788	6.73522	7.70271	1.09358	6.60913	8.79629	3.34776	43.4621	36	6.24437	6.78447	1.60256	5.18191	8.38703	3.27059	48.207	16	8.94549	10.0905	1.50986	8.58064	11.6004	3.35788	37.5371	19		0.308259	0.0155552	0.133086
	TAG 56:8	920.773	2.88354	3.51918	0.529421	2.98976	4.0486	1.6207	46.0534	35	2.66366	3.56072	1.11658	2.44414	4.67729	2.27877	63.9976	16	4.78585	5.12035	0.797247	4.3231	5.91759	1.77305	37.0478	19		0.444972	0.0107349	0.212583
	TAG 56:9	918.756	0.477984	0.61228	0.150541	0.461738	0.762821	0.46085	75.2678	33	0.648147	0.847792	0.410605	0.437188	1.2584	0.837984	98.8431	12	0.810494	0.966973	0.20754	0.759433	1.17451	0.461563	56.9484	18		0.406978	0.0617328	0.30865
	TAG 58:5	954.848	0.280597	0.364637	0.0833711	0.281266	0.448008	0.255222	69.9936	22	0.23979	0.462972	0.217202	0.24577	0.680174	0.443277	95.7461	9	0.445116	0.442033	0.103231	0.338802	0.545263	0.229582	51.5781	17		0.43231	0.042833	0.561341
	TAG 58:6	952.833	0.574958	0.637718	0.103371	0.534348	0.741089	0.316447	49.6217	35	0.432922	0.512478	0.0671112	0.445367	0.57959	0.136964	26.7258	15	1.30568	1.185	0.141495	1.0435	1.3265	0.314681	24.101	19		0.15825	0.00028313	0.130584
	TAG 58:7	950.819	0.717573	0.828874	0.181894	0.64698	1.01077	0.556827	67.1788	25	0.698527	0.734324	0.102295	0.632028	0.836619	0.20877	28.4302	14	1.31059	1.56299	0.359539	1.20345	1.92253	0.799603	61.0108	18		0.437988	0.00452778	0.44274
	TAG 58:8	948.804	1.49255	1.57033	0.301677	1.26865	1.872	0.923518	58.8106	35	1.54557	1.73615	0.419739	1.31641	2.15589	0.856625	49.3406	14	2.91528	2.83377	0.442916	2.39086	3.27669	0.985032	33.7886	19		0.490613	0.00379784	0.30865
	TAG 58:9	946.788	0.881275	0.970494	0.171371	0.799122	1.14186	0.524616	54.0566	32	1.05749	1.19354	0.486794	0.706742	1.68033	0.993475	83.238	13	1.72463	1.69373	0.342978	1.35075	2.03671	0.762773	44.2282	19		0.478158	0.0111548	0.321967
	total TAG		572.008	651.576	80.0372	571.539	731.613	245.016	37.6036		589.299	577.533	75.0273	502.505	652.56	153.12	26.5128		812.526	785.354	98.3174	687.037	883.672	218.655	26.9105			0.369513	0.0164544	0.00494612
		negative mode [M + HCOO]-
Diacylglycerol	DAG 32:1	611.489	1.85447	1.85476	0.268391	1.58637	2.12315	0.82162	44.2979	36	1.81951	2.06164	0.397668	1.66397	2.4593	0.811583	39.366	16	2.14598	2.32098	0.377293	1.94369	2.69828	0.839087	39.1005	19		0.292207	0.302209	0.173745
	DAG 32:2	609.474	0.879501	0.91642	0.0995598	0.816861	1.01598	0.30478	33.2577	15	0.818373	0.870161	0.0924524	0.777708	0.962613	0.188682	21.6836	8	0.826825	0.852532	0.0874852	0.765046	0.940017	0.194564	23.5315	10		0.401222	0.463339	0.343967
	DAG 34:1	639.52	7.80616	7.60525	0.857833	6.74742	8.46309	2.62607	34.5297	36	7.30465	6.5544	0.721542	5.83285	7.27594	1.47256	22.4668	16	9.68805	9.41281	1.20756	8.20525	10.6204	2.68557	27.7204	19		0.14296	0.00502176	0.0168912
	DAG 34:2	637.505	4.14336	4.80195	0.651099	4.15085	5.45305	1.9932	41.5081	36	4.33815	4.40089	0.484976	3.91592	4.88587	0.989766	22.4901	16	6.61136	6.6372	1.01163	5.62557	7.64883	2.24984	34.0299	19		0.43231	0.00676017	0.0077867
	DAG 34:3	635.489	0.954957	1.1095	0.180798	0.928697	1.29029	0.553473	49.8851	20	0.787251	0.877805	0.11251	0.765296	0.990315	0.229616	26.1579	10	1.15181	1.37197	0.309355	1.06261	1.68133	0.687996	59.732	16		0.478158	0.0385911	0.015005
	DAG 36:1	667.553	0.915361	1.12893	0.261054	0.867873	1.38998	0.799158	70.7892	15	0.939141	0.889156	0.0882637	0.800892	0.977419	0.180133	20.2589	10	0.634441	0.763019	0.158371	0.604648	0.92139	0.352211	55.5152	8		0.220151	0.0799216	0.212583
	DAG 36:2	665.537	11.2694	12.4598	1.55165	10.9081	14.0114	4.75002	38.1229	36	10.7846	10.5071	1.34786	9.15921	11.8549	2.75079	26.1804	16	13.9268	14.4824	1.93333	12.5491	16.4158	4.29966	30.8734	19		0.228946	0.0111548	0.0077867
	DAG 36:3	663.521	8.04172	8.75631	1.09484	7.66147	9.85116	3.35163	38.2767	36	7.52046	7.7425	1.13752	6.60497	8.88002	2.32152	29.9841	16	10.2527	10.3368	1.74579	8.59097	12.0825	3.88258	37.8687	19		0.312684	0.0453235	0.00391015
	DAG 36:4	661.505	3.53251	3.83337	0.437444	3.39593	4.27081	1.33914	34.9337	36	3.6425	3.64464	0.532798	3.11184	4.17744	1.08736	29.8346	16	3.98967	4.22274	0.793432	3.42931	5.01618	1.76457	44.2285	19		0.401222	0.202449	0.0145486
	DAG 38:5	687.519	0.962392	1.08575	0.125496	0.960252	1.21124	0.384179	35.3838	25	0.769549	0.844281	0.107329	0.736953	0.95161	0.219042	25.9442	11	0.901059	1.10273	0.228829	0.8739	1.33156	0.508908	56.4789	19		0.183053	0.0171846	0.229857
	DAG 38:6	685.504	0.853653	0.984669	0.195988	0.788681	1.18066	0.599974	60.9315	20	0.76822	0.878285	0.219981	0.658304	1.09827	0.448949	51.1165	10	0.843124	0.906866	0.192496	0.714369	1.09936	0.428105	50.7761	14		0.478158	0.320177	0.173745
	DAG 40:8	709.506	0.618021	0.626643	0.0180465	0.608597	0.64469	0.0552453	8.81607	3	1.02606	0.979881	0.138453	0.841428	1.11833	0.282562	28.8364	4	0.694282	0.697852	0.0328983	0.664954	0.73075	0.0731647	10.5382	4		0.117374	0.379563	0.510632
	total DAG		39.8834	42.1333	4.82559	37.3077	46.9589	14.7725	35.0614		37.9977	37.8249	4.52265	33.3023	42.3476	9.23007	24.4021		49.7542	51.2561	7.39039	43.8657	58.6465	16.436	33.0344			0.312684	0.0278401	0.00494612
		negative mode [M + HCOO]-
3-sn-phosphatidyl-	PC 30:0	750.529	2.05134	2.08631	0.34879	1.73752	2.4351	1.06774	51.1786	36	2.89155	2.71418	0.497233	2.21695	3.21142	1.01478	37.388	16	2.91816	3.18117	0.477	2.70417	3.65817	1.06083	36.3528	19		0.0679146	0.225314	0.337806
choline	PC 32:0	778.561	7.95265	8.0729	0.395834	7.67706	8.46873	1.21176	15.0102	36	7.7119	8.52729	0.917566	7.60973	9.44486	1.87262	21.9603	16	9.04096	8.95465	0.56847	8.38618	9.52312	1.26426	13.9837	19		0.435175	0.202449	0.451528
	PC 32:1	776.545	11.0561	11.015	1.18176	9.8332	12.1967	3.61771	32.8436	36	13.3193	13.513	1.83423	11.6787	15.3472	3.7434	27.7023	16	20.3025	20.9307	2.70496	18.2258	23.6357	6.01574	29.6305	19		0.0810002	0.00389434	0.347795
	PC 32:2	774.529	2.3615	2.58169	0.322291	2.2594	2.90398	0.986623	38.2161	36	3.56937	3.5182	0.620089	2.89811	4.13829	1.26551	35.9705	16	4.81826	4.79968	0.744755	4.05492	5.54444	1.65631	34.3757	19		0.0494638	0.0453235	0.492705
	PC 33:1	790.561	2.68284	2.74009	0.280485	2.45961	3.02057	0.858642	31.3363	36	3.11346	3.0864	0.299528	2.78687	3.38592	0.611293	19.8061	16	3.94435	3.86528	0.416268	3.44901	4.28155	0.925767	23.4707	19		0.175544	0.0184548	0.510632
	PC 33:2	788.545	3.13304	3.18529	0.270188	2.9151	3.45548	0.827121	25.9669	36	3.66592	3.8152	0.431141	3.38406	4.24634	0.879896	23.0629	16	4.79243	4.50143	0.443693	4.05774	4.94512	0.986759	20.59	19		0.0667648	0.0681699	0.482601
	PC 34:1	804.575	143.519	150.211	14.9791	135.232	165.19	45.8551	30.5272	36	163.703	156.331	18.47	137.861	174.801	37.6947	24.112	16	232.763	227.383	18.3432	209.04	245.726	40.7948	17.5264	19		0.380096	0.000678428	0.178927
	PC 34:2	802.561	386.859	380.038	18.7307	361.308	398.769	57.3398	15.0879	36	428.381	421.243	31.5054	389.738	452.749	64.2979	15.2639	16	537.055	523.204	37.3718	485.832	560.576	83.1138	15.4758	19		0.0698245	0.00525103	0.204547
	PC 34:3	800.546	12.0721	12.101	0.667151	11.4338	12.7681	2.04234	16.8774	36	15.2622	14.6132	1.57202	13.0412	16.1853	3.20827	21.9545	16	19.4235	19.6601	2.14911	17.511	21.8092	4.77956	24.6071	19		0.0162884	0.0121814	0.204547
	PC 34:4	798.531	1.04275	1.05209	0.143453	0.908632	1.19554	0.43915	41.7409	33	1.24082	1.27701	0.243269	1.03374	1.52028	0.496476	38.8779	16	2.22087	2.07918	0.294004	1.78518	2.37318	0.653856	29.4415	19		0.100708	0.00525103	0.492705
	PC 35:1	818.593	2.08338	2.10775	0.245811	1.86194	2.35356	0.752496	35.7013	36	2.26412	2.24267	0.315724	1.92694	2.55839	0.644347	28.7313	16	2.42999	2.52109	0.228752	2.29234	2.74984	0.508738	20.9358	19		0.357289	0.0998914	0.492705
	PC 35:2	816.576	8.36403	8.36915	0.540744	7.8284	8.90989	1.65537	19.7794	36	9.62257	9.88192	1.05874	8.82318	10.9407	2.16074	21.8656	16	10.1818	10.2885	1.11785	9.17064	11.4063	2.48605	24.4166	19		0.0667648	0.367744	0.561341
	PC 35:3	814.56	1.14663	1.10956	0.0846106	1.02495	1.19417	0.259017	23.3441	35	1.15063	1.19858	0.151689	1.04689	1.35027	0.309576	25.8285	16	1.59808	1.55724	0.168156	1.38909	1.7254	0.373973	23.4013	19		0.279456	0.0171846	0.541761
	PC 36:2	830.592	180.069	185.02	10.6936	174.327	195.714	32.7361	17.6932	36	212.423	214.301	18.2618	196.039	232.563	37.2697	17.3913	16	195.571	196.731	17.3089	179.422	214.04	38.4945	19.6832	19		0.0377215	0.266606	0.467214
	PC 36:3	828.576	84.0144	87.3852	5.72837	81.6568	93.1136	17.5361	20.0676	36	101.522	94.672	10.2623	84.4098	104.934	20.9438	22.1225	16	138.541	131.538	12.432	119.106	143.97	27.6484	19.9569	19		0.256211	0.00190439	0.294034
	PC 36:4	826.561	155.521	159.517	10.699	148.818	170.216	32.7527	20.5324	36	151.049	151.362	11.6206	139.742	162.983	23.7158	15.6683	16	237.94	235.994	20.5889	215.405	256.583	45.7891	19.244	19		0.333387	0.000299035	0.492705
	PC 36:5	824.545	17.53	19.568	3.22987	16.3381	22.7978	9.88754	50.5292	36	17.9418	20.1204	5.60857	14.5118	25.7289	11.4463	56.889	16	20.6625	21.2399	2.02003	19.2198	23.2599	4.49248	21.7421	19		0.483308	0.110895	0.495558
	PC 37:2	844.607	0.941569	0.975643	0.0995583	0.876085	1.0752	0.304776	31.2385	36	1.26445	1.20981	0.157949	1.05186	1.36776	0.322351	26.6447	16	1.01347	0.979908	0.105061	0.874847	1.08497	0.233652	23.0548	19		0.0320225	0.0612462	0.400681
	PC 37:3	842.592	1.02601	0.999265	0.110944	0.888321	1.11021	0.33963	33.988	35	1.00371	1.0191	0.144073	0.875026	1.16317	0.294031	28.8521	16	1.39841	1.4738	0.219444	1.25436	1.69324	0.488036	34.8994	19		0.357289	0.00725282	0.492705
	PC 37:4	840.577	3.33646	3.28744	0.306389	2.98105	3.59383	0.937941	28.5311	36	2.99366	3.19095	0.369423	2.82153	3.56038	0.753938	23.6274	16	4.53777	4.52083	0.514456	4.00637	5.03528	1.14413	25.2136	19		0.43231	0.00452778	0.561341
	PC 38:3	856.608	12.621	13.1261	2.22672	10.8994	15.3528	6.81662	51.9318	36	12.2429	13.0053	2.26916	10.7362	15.2745	4.63102	35.6087	16	17.8429	18.2318	2.84325	15.3885	21.075	6.3233	35.4387	19		0.478158	0.0171846	0.36118
	PC 38:4	854.592	75.5597	75.6324	6.00978	69.6226	81.6421	18.3976	24.3251	36	73.4228	72.0595	7.28394	64.7756	79.3434	14.8654	20.6294	16	91.0706	91.9047	8.70708	83.1977	100.612	19.3643	21.2629	19		0.363502	0.00898391	0.326352
	PC 38:5	852.577	33.8208	35.0873	3.11406	31.9732	38.2014	9.533	27.1694	36	31.4838	31.1655	3.23808	27.9274	34.4036	6.60844	21.2044	16	31.5744	32.33	2.62047	29.7096	34.9505	5.82783	18.4575	19		0.208155	0.357917	0.31507
	PC 38:6	850.561	53.4152	58.4177	6.26823	52.1495	64.6859	19.1888	32.8476	36	64.0942	67.2645	10.3815	56.883	77.6459	21.1871	31.4982	16	89.9321	89.3038	7.5406	81.7632	96.8444	16.7701	18.6475	19		0.194232	0.00563055	0.187696
	PC 38:7	848.544	1.01615	1.17491	0.175719	0.999194	1.35063	0.537926	45.7844	35	1.35411	1.40236	0.321457	1.08091	1.72382	0.656046	46.7815	16	1.44195	1.53891	0.188727	1.35018	1.72763	0.419724	29.1081	19		0.189731	0.1965	0.502607
	PC 40:4	882.624	1.48759	1.50511	0.104473	1.40063	1.60958	0.319821	21.249	36	1.72027	1.67891	0.185065	1.49385	1.86398	0.377691	22.4962	16	1.94857	1.96532	0.159054	1.80626	2.12437	0.35373	18.1533	19		0.164228	0.061617	0.451528
	PC 40:5	880.608	4.62787	4.50262	0.521243	3.98138	5.02386	1.59567	35.4387	36	3.37542	3.58636	0.575757	3.0106	4.16212	1.17504	32.764	16	3.38223	3.4425	0.358769	3.08373	3.80126	0.797891	23.5907	19		0.0738186	0.407258	0.0777092
	PC 40:6	878.592	14.1416	16.1933	1.94742	14.2458	18.1407	5.96159	36.8153	36	19.0112	19.1629	2.87756	16.2853	22.0405	5.87267	30.646	16	20.322	21.1322	2.0635	19.0687	23.1957	4.58915	22.5822	19		0.131396	0.202449	0.196809
	PC 40:7	876.577	3.39088	3.58168	0.308585	3.27309	3.89026	0.944665	26.3749	36	4.04637	4.14977	0.667739	3.48203	4.81751	1.36276	32.8393	16	5.0007	5.06482	0.491098	4.57372	5.55591	1.09219	21.8407	19		0.160231	0.0453235	0.271454
	total PC		1224.26	1250.41	64.8124	1185.59	1315.22	198.409	15.8675		1383.97	1341.31	94.2579	1247.06	1435.57	192.367	14.3417		1719.47	1690.32	101.674	1588.64	1791.99	226.119	13.1505			0.175544	0.00169943	0.271454
		negative mode [M + HCOO]-
Plasmenyl- and	PC O- 32:0	764.581	1.11515	1.10184	0.0685927	1.03324	1.17043	0.209982	19.0574	35	1.1604	1.19936	0.121384	1.07797	1.32074	0.247728	20.655	16	1.10671	1.15109	0.113878	1.03721	1.26497	0.253261	22.8842	19		0.243061	0.367744	0.510632
plasmanylphosphatidyl-	PC O- 32:1	762.565	1.57411	1.54068	0.0746902	1.46599	1.61537	0.228648	14.8407	36	1.72923	1.72021	0.16188	1.55833	1.88209	0.330374	19.2054	16	1.81959	1.76864	0.15396	1.61468	1.9226	0.342403	18.8176	19		0.0679146	0.349369	0.561341
choline	PC O- 34:1	790.598	2.48381	2.45016	0.132341	2.31782	2.58251	0.405134	16.535	36	2.86673	2.97997	0.309452	2.67052	3.28942	0.631546	21.193	16	2.95708	2.87551	0.216134	2.65937	3.09164	0.480676	16.2551	19		0.0162884	0.397631	0.347795
	PC O- 34:2	788.582	4.39896	4.81969	0.602008	4.21768	5.4217	1.84291	38.2372	36	4.8921	4.81557	0.385513	4.43005	5.20108	0.786775	16.3382	16	4.93168	4.86789	0.556275	4.31162	5.42417	1.23714	25.0856	19		0.189731	0.463339	0.173745
	PC O- 34:3	786.566	5.64726	5.97262	0.39443	5.57819	6.36705	1.20746	20.2166	36	6.59249	6.76098	0.683383	6.07759	7.44436	1.39469	20.6285	16	5.89984	6.23288	0.51963	5.71325	6.75251	1.15564	19.5877	19		0.0717922	0.185008	0.460243
	PC O- 36:2	816.613	1.02522	1.02861	0.0702718	0.958336	1.09888	0.215122	20.9139	36	1.18654	1.25498	0.137714	1.11727	1.3927	0.281055	22.3951	16	1.14937	1.1836	0.119679	1.06392	1.30328	0.266162	23.1572	19		0.0377215	0.327467	0.170609
	PC O- 36:3	814.598	3.51413	3.79518	0.367807	3.42737	4.16299	1.12596	29.6682	36	3.95793	4.00585	0.333333	3.67251	4.33918	0.680284	16.9823	16	3.60517	3.88515	0.386935	3.49821	4.27208	0.860531	23.8694	19		0.12523	0.374968	0.166165
	PC O- 36:4	812.582	10.193	10.3806	0.864509	9.51605	11.2451	2.6465	25.4948	36	9.43782	9.12475	0.944992	8.17976	10.0697	1.92859	21.1358	16	9.54104	9.55867	0.786209	8.77246	10.3449	1.7485	18.3261	19		0.164228	0.349369	0.467214
	PC O- 36:5	810.565	7.66647	7.97757	0.64343	7.33414	8.621	1.96972	24.6907	36	7.98749	7.6567	0.818593	6.83811	8.47529	1.67063	21.8192	15	7.05404	7.2153	0.691543	6.52376	7.90685	1.53797	21.8027	19		0.41322	0.343335	0.425237
	PC O- 38:4	840.613	3.71381	3.7138	0.259282	3.45452	3.97308	0.793734	21.3725	36	3.81705	3.72932	0.504112	3.22521	4.23344	1.02882	27.5873	16	4.00216	4.03607	0.455872	3.5802	4.49194	1.01385	25.3325	19		0.444972	0.379563	0.561341
	PC O- 38:5	838.597	11.2612	11.175	0.698767	10.4763	11.8738	2.13912	19.142	36	10.6287	10.3908	0.899198	9.49165	11.29	1.83513	17.661	16	9.86763	10.1513	0.733901	9.41745	10.8852	1.63217	16.5407	19		0.292207	0.316676	0.400681
	PC O- 38:6	836.581	3.99361	4.13008	0.338561	3.79152	4.46864	1.03643	25.0947	36	4.29139	4.16733	0.511347	3.65599	4.67868	1.04358	25.042	16	3.77961	3.88176	0.377625	3.50413	4.25938	0.839827	22.2199	19		0.437988	0.217899	0.433984
	PC O- 38:7	834.566	0.812232	0.879887	0.119826	0.760061	0.999713	0.366821	41.6896	34	1.0718	1.13809	0.215168	0.92292	1.35326	0.439126	38.5845	15	0.917749	0.959968	0.157379	0.80259	1.11735	0.350005	38.1373	19		0.0971908	0.349369	0.54706
	PC O- 40:7	862.595	0.774232	0.846952	0.142138	0.704814	0.989089	0.435123	51.3752	32	1.04865	1.20979	0.265678	0.944111	1.47547	0.54221	44.8185	15	0.761993	0.865624	0.169812	0.695812	1.03544	0.377656	49.5616	19		0.0751884	0.110895	0.509801
	total PC O-		58.001	59.6391	3.57281	56.0662	63.2119	10.9374	18.3393		61.1341	59.5285	4.31039	55.2181	63.8388	8.79687	14.7776		56.128	58.6335	4.49752	54.136	63.131	10.0023	17.8206			0.443621	0.336028	0.337806
		negative mode [M + HCOO]-
Lysophosphatidyl-	LPC 14:0	512.299	2.04504	2.1521	0.259127	1.89298	2.41123	0.793262	36.8598	36	1.96008	2.00589	0.354875	1.65101	2.36077	0.724249	36.1061	16	1.84082	1.87221	0.25027	1.62194	2.12248	0.556593	30.2361	19		0.423596	0.379563	0.233301
choline	LPC 15:0	526.314	1.2058	1.22694	0.0982324	1.12871	1.32517	0.300717	24.5096	36	1.25973	1.26232	0.118631	1.14369	1.38095	0.24211	19.1798	16	1.03639	1.01972	0.12323	0.896488	1.14295	0.274059	26.4436	19		0.363502	0.0322354	0.36118
	LPC 16:0	540.33	125.132	126.35	5.11818	121.232	131.468	15.6682	12.4006	36	115.335	117.165	9.37895	107.786	126.544	19.1411	16.3369	16	97.1209	103.213	9.03441	94.1789	112.248	20.0923	20.6879	19		0.0832755	0.0617328	0.056681
	LPC 16:1	538.314	3.87064	4.01172	0.281255	3.73047	4.29297	0.861	21.4621	36	3.54598	3.60415	0.375214	3.22893	3.97936	0.765758	21.2466	16	3.10097	3.49552	0.474874	3.02064	3.97039	1.0561	34.0572	19		0.128955	0.320177	0.561341
	LPC 17:0	554.346	2.27173	2.27595	0.149289	2.12666	2.42524	0.457014	20.0801	36	2.19472	2.2541	0.202479	2.05162	2.45658	0.41323	18.3324	16	1.62941	1.61317	0.190471	1.4227	1.80364	0.423602	25.9973	19		0.444972	0.00258018	0.460243
	LPC 18:0	568.361	37.7286	37.5837	1.64102	35.9427	39.2247	5.02361	13.3665	36	36.6827	36.2287	3.05027	33.1785	39.279	6.22515	17.1829	16	22.4189	23.7191	2.86912	20.85	26.5882	6.38083	28.4619	19		0.345291	0.00037946	0.144314
	LPC 18:1	566.346	34.5231	35.3605	1.92931	33.4312	37.2898	5.90615	16.7027	36	31.3073	32.0885	3.17685	28.9117	35.2654	6.48348	20.205	16	18.1149	20.5606	2.64066	17.92	23.2013	5.87274	32.4194	19		0.0848558	0.000901013	0.271454
	LPC 18:2	564.33	54.0732	56.1756	3.84897	52.3266	60.0246	11.7828	20.9749	36	47.0471	49.9715	7.16703	42.8045	57.1385	14.6269	29.2704	16	22.3846	25.1066	3.6608	21.4458	28.7674	8.1415	36.3709	19		0.0848558	0.000299035	0.0385213
	LPC 18:3	562.314	0.930726	0.980969	0.0819537	0.899015	1.06292	0.250883	25.5751	36	0.954694	0.906714	0.161454	0.745261	1.06817	0.329504	36.3404	16	0.573902	0.563678	0.0709874	0.492691	0.634666	0.157874	27.5088	13		0.357506	0.00200136	0.146276
	LPC 20:3	590.346	3.48132	3.53456	0.253764	3.2808	3.78832	0.776843	21.9785	36	2.47189	2.81508	0.372802	2.44227	3.18788	0.760835	27.0272	16	2.06392	2.24653	0.281283	1.96525	2.52781	0.625565	30.3096	19		0.0175057	0.0322354	0.451528
	LPC 20:4	588.33	10.5143	10.9598	0.863897	10.096	11.8237	2.64463	24.1302	36	8.03022	8.00738	0.761644	7.24574	8.76903	1.5544	19.4121	16	5.63958	6.20695	0.85969	5.34726	7.06664	1.91192	33.9019	19		0.00236312	0.00898391	0.233301
	LPC 20:5	586.314	1.19949	1.282	0.181678	1.10032	1.46368	0.556167	43.3828	34	0.848373	1.13889	0.349007	0.789881	1.48789	0.712272	62.541	14	0.437509	0.589072	0.142225	0.446847	0.731296	0.316304	72.2966	11		0.138283	0.0084714	0.215856
	LPC 22:6	612.33	2.6324	2.82126	0.294026	2.52723	3.11528	0.900097	31.9041	36	2.12199	2.26474	0.385793	1.87895	2.65053	0.787346	34.7654	16	1.51325	1.8268	0.402764	1.42403	2.22956	0.895735	59.193	19		0.0667648	0.0646178	0.492705
	total LPC		288.942	284.644	9.7508	274.893	294.395	29.8499	10.4868		253.386	259.57	21.6446	237.926	281.215	44.1734	17.0179		188.999	191.607	18.8556	172.752	210.463	41.9343	22.1875			0.0717922	0.00157235	0.502607
		negative mode [M + HCOO]-
Lysoplasmenyl- and	LPC O- 16:0	526.35	0.985339	1.01512	0.0625219	0.952597	1.07764	0.191397	18.8547	36	0.875064	0.902928	0.0830043	0.819924	0.985933	0.1694	18.7612	16	0.581626	0.62248	0.0910862	0.531393	0.713566	0.202573	34.8287	19		0.110984	0.00318841	0.502607
lysoplasmanyl-	LPC O- 16:1	524.335	0.867617	0.874199	0.0559991	0.8182	0.930198	0.171429	19.6098	36	0.73634	0.723428	0.127002	0.596425	0.85043	0.259193	35.8285	16	0.341124	0.41751	0.108846	0.308664	0.526356	0.24207	70.9624	19		0.0656783	0.0048234	0.467214
phosphatidylcholine	LPC O- 18:1	552.366	0.567054	0.582479	0.0519145	0.530565	0.634394	0.158925	27.2842	36	0.516777	0.504298	0.0669156	0.437383	0.571214	0.136565	27.0802	16	0.203928	0.235989	0.054211	0.181778	0.2902	0.120564	59.1205	19		0.114882	0.000382227	0.518497
	total LPC-O		2.40857	2.4718	0.143613	2.32818	2.61541	0.439639	17.7862		2.14199	2.13065	0.262825	1.86783	2.39348	0.536387	25.1748		1.03006	1.27598	0.240436	1.03554	1.51641	0.534723	51.9117			0.0751884	0.00190439	0.541761
		negative mode[M - H]-
Plasmenyl- and	PE O- 34:2	700.528	0.58434	0.567504	0.0627195	0.504785	0.630224	0.192002	33.8327	14	0.390924	0.392122	0.0478671	0.344255	0.439989	0.0976897	24.9131	10	0.337715	0.288573	0.0891062	0.199467	0.377679	0.19817	58.6796	12		0.385298	0.282988	0.279358
plasmanylphosphatidyl-	PE O- 34:3	698.513	1.3151	1.44299	0.19614	1.24685	1.63913	0.600438	41.6107	36	1.40826	1.38023	0.228023	1.15221	1.60825	0.465362	33.7163	16	1.20532	1.215	0.200151	1.01485	1.41515	0.445131	36.9306	19		0.490613	0.235091	0.305679
ethanolamine	PE O- 36:2	728.56	0.486803	0.535902	0.0793698	0.456533	0.615272	0.242973	45.3391	22	0.420184	0.468274	0.0667816	0.401493	0.535056	0.136291	29.1051	13	0.434948	0.412113	0.0482469	0.363866	0.46036	0.1073	24.6695	12		0.280808	0.127057	0.136347
	PE O- 36:3	726.544	2.43062	2.59922	0.273186	2.32604	2.87241	0.8363	32.175	36	2.49839	2.59739	0.316394	2.28099	2.91378	0.645713	24.8601	16	2.35334	2.35491	0.25679	2.09812	2.6117	0.571093	24.2673	19		0.435175	0.210621	0.248481
	PE O- 36:4	724.529	1.89025	2.03998	0.240876	1.79911	2.28086	0.73739	36.1469	36	2.02773	1.92005	0.267885	1.65217	2.18794	0.546714	28.4739	16	1.85612	1.83521	0.248963	1.58625	2.08417	0.553685	29.8303	19		0.444972	0.379563	0.155135
	PE O- 36:5	722.513	4.71623	5.24661	0.526431	4.72017	5.77304	1.61155	30.7161	36	4.07314	4.23781	0.546533	3.69127	4.78434	1.11539	26.3201	16	4.60191	4.32975	0.57536	3.75439	4.90511	1.27958	27.8055	19		0.0738186	0.453815	0.374762
	PE O- 38:4	752.559	0.662633	0.671938	0.122453	0.549485	0.794391	0.374864	55.7884	27	0.585198	0.717037	0.22695	0.490087	0.943987	0.463172	64.5952	11	0.477849	0.619033	0.143692	0.475341	0.762724	0.319566	66.876	18		0.444972	0.261693	0.0582193
	PE O- 38:5	750.544	7.40968	7.32555	0.739161	6.58639	8.06471	2.26278	30.8889	36	5.93346	6.13079	0.871894	5.2589	7.00269	1.77941	29.0241	16	6.53314	6.23595	0.789426	5.44652	7.02537	1.75566	26.8731	19		0.145644	0.438286	0.245884
	PE O- 38:6	748.53	6.89655	7.15747	0.667147	6.49033	7.82462	2.04233	28.5342	36	5.65066	5.7884	0.624411	5.16399	6.41281	1.27433	22.0153	16	5.72126	5.62656	0.640211	4.98635	6.26677	1.42381	24.8863	19		0.0517457	0.443401	0.280118
	PE O- 38:7	746.514	3.28618	3.26097	0.29651	2.96446	3.55748	0.907701	27.8353	36	3.49535	3.46472	0.430968	3.03375	3.89568	0.879542	25.3857	16	4.30447	4.30525	0.520065	3.78518	4.82531	1.15661	26.8699	19		0.352737	0.061617	0.510632
	PE O- 40:6	776.56	0.542577	0.514369	0.0443648	0.470004	0.558733	0.135813	26.4038	11	0.232092	0.232092	0.059507	0.172585	0.291599	0.121445	52.3262	2								0		0.138283	0.129842	0.0885062
	PE O- 40:7	774.546	2.29662	2.34069	0.185497	2.1552	2.52619	0.56786	24.2603	36	2.57887	2.53634	0.197652	2.33869	2.73399	0.403379	15.904	16	2.35168	2.48907	0.288085	2.20098	2.77715	0.640693	27.244	19		0.308259	0.397631	0.347795
	PE O- 40:8	772.529	1.3721	1.39478	0.116108	1.27867	1.51089	0.35544	25.4837	34	1.49688	1.53091	0.209197	1.32172	1.74011	0.426941	27.888	16	1.63936	1.75271	0.185606	1.56711	1.93832	0.412783	25.1795	18		0.203445	0.191715	0.455875
	total PE O-		33.5932	33.9401	2.86042	31.0797	36.8005	8.75654	25.8		31.1252	30.7342	2.88221	27.852	33.6164	5.88217	19.1389		32.8573	31.0811	3.20629	27.8748	34.2874	7.13068	21.7019			0.223942	0.438286	0.215856
		negative mode [M - H]-
3-sn-phosphatidyl-	PE 34:1	716.523	0.509483	0.658166	0.119776	0.53839	0.777941	0.366666	55.7104	27	0.519179	0.730629	0.180284	0.550345	0.910913	0.367934	50.3585	13	1.67846	1.73569	0.316259	1.41943	2.05195	0.703349	41.9044	19		0.331209	0.000382227	0.248481
ethanolamine	PE 34:2	714.508	2.11775	2.22143	0.229282	1.99215	2.45071	0.701896	31.5966	36	2.78991	3.29837	0.696599	2.60177	3.99497	1.42166	43.1018	16	4.87651	4.81693	0.649327	4.16761	5.46626	1.44408	29.613	19		0.0150564	0.0111548	0.187696
	PE 36:1	744.553	0.509221	0.534258	0.0548533	0.479405	0.589111	0.167921	31.4307	11	0.463752	0.571057	0.147062	0.423995	0.718119	0.300131	52.5571	8	0.61664	0.689156	0.148094	0.541062	0.837249	0.329355	53.4113	16		0.220151	0.0392933	0.561341
	PE 36:2	742.54	3.90961	4.03549	0.43631	3.59918	4.4718	1.33567	33.098	36	5.18499	5.93507	1.11688	4.81819	7.05195	2.27939	38.4055	16	8.79544	7.82264	0.874959	6.94769	8.6976	1.94588	22.1237	19		0.0132194	0.0348557	0.31507
	PE 36:3	740.524	0.974568	1.02184	0.16228	0.859558	1.18412	0.496785	48.6168	36	1.63916	1.87066	0.596987	1.27367	2.46765	1.21836	65.1301	16	2.89774	2.52111	0.404364	2.11675	2.92548	0.899293	31.0343	19		0.0392821	0.127057	0.451528
	PE 36:4	738.508	2.48066	2.4833	0.278463	2.20483	2.76176	0.852454	34.3275	36	3.17917	3.23291	0.373601	2.85931	3.60651	0.762466	23.5845	16	6.44839	6.60344	1.14396	5.45948	7.74739	2.54412	39.4536	19		0.0106642	0.000634416	0.305679
	PE 38:4	766.539	5.05483	5.166	0.591044	4.57495	5.75704	1.80935	35.0243	36	6.045	6.26063	0.654341	5.60629	6.91497	1.33541	21.3303	16	11.1926	11.6061	1.93378	9.67234	13.5399	4.30067	38.4243	19		0.0409605	0.000634416	0.271454
	PE 38:5	764.524	1.35721	1.36948	0.206282	1.1632	1.57576	0.631488	46.1115	36	1.56693	1.56274	0.191712	1.37102	1.75445	0.391256	25.0366	16	2.50932	2.4972	0.443795	2.05341	2.941	0.986987	39.3328	19		0.12523	0.0048234	0.451528
	PE 38:6	762.508	2.17839	2.28815	0.391914	1.89623	2.68006	1.19976	52.4336	36	3.71927	4.3234	1.21472	3.10868	5.53812	2.47906	57.3406	16	9.68556	10.7476	2.45915	8.28846	13.2068	5.46906	56.4662	19		0.00192421	0.000634416	0.301417
	PE 40:6	790.54	0.896918	0.984549	0.191925	0.792624	1.17647	0.587536	59.6757	32	1.47611	3.75961	3.7277	0.031909	7.4873	7.60769	202.353	15	3.65461	4.16503	0.963561	3.20147	5.12859	2.14293	58.6363	19		0.00575267	0.00245776	0.301417
	total PE		20.9987	20.1177	2.25233	17.8654	22.37	6.89501	34.2733		26.3588	30.8876	6.19226	24.6953	37.0798	12.6375	40.9145		53.2434	53.0961	8.3962	44.6999	61.4923	18.6729	35.0708			0.00479331	0.00389434	0.31507
		negative mode [M - H]-
Lysophosphatidyl-	LPE 16:0	452.277	1.52902	1.58588	0.133341	1.45254	1.71922	0.408194	25.7393	36	1.57489	1.71504	0.214226	1.50082	1.92927	0.437205	25.4923	16	1.71653	1.81673	0.206275	1.61045	2.02301	0.45875	26.7255	19		0.261593	0.316676	0.31507
ethanolamine	LPE 18:0	480.309	3.02398	3.07314	0.19857	2.87457	3.27171	0.607879	19.7804	36	3.05495	3.0424	0.250286	2.79211	3.29268	0.510798	16.7893	16	2.71969	2.66917	0.213529	2.45564	2.8827	0.474882	17.4609	19		0.48699	0.0612462	0.0777092
	LPE 18:1	478.293	1.87803	2.05441	0.264098	1.79031	2.31851	0.808479	39.3533	36	1.70638	1.83109	0.370658	1.46044	2.20175	0.756458	41.3118	16	1.37761	1.47658	0.18019	1.29639	1.65677	0.400736	29.0893	19		0.280808	0.248332	0.30865
	LPE 18:2	476.277	3.46444	3.36872	0.339126	3.0296	3.70785	1.03816	30.8176	36	3.08671	3.44334	0.657787	2.78555	4.10113	1.34245	38.9868	16	2.0885	2.15868	0.293029	1.86565	2.45171	0.651687	31.2037	19		0.478158	0.00898391	0.337806
	LPE 20:2	504.308	0.374282	0.403092	0.0399392	0.363153	0.443031	0.122265	30.3318	34	0.303523	0.355722	0.0555982	0.300124	0.41132	0.113468	31.8979	14	0.214396	0.245578	0.036964	0.208614	0.282542	0.0822067	38.3435	3		0.138283	0.000382227	0.0954817
	LPE 20:4	500.278	2.32884	2.32856	0.211469	2.11709	2.54003	0.647365	27.8011	36	1.77385	1.92211	0.177465	1.74465	2.09958	0.362181	18.8428	16	1.69335	1.70844	0.220915	1.48753	1.92936	0.491308	29.0139	19		0.0426533	0.127057	0.561341
	LPE 22:6	524.278	1.14436	1.30451	0.172088	1.13242	1.4766	0.526811	40.3839	36	1.30639	1.49411	0.227651	1.26646	1.72176	0.464602	31.0956	16	1.57733	1.70567	0.237128	1.46855	1.9428	0.527366	33.434	19		0.145644	0.217899	0.374762
	total LPE		14.0818	14.0959	1.02879	13.0671	15.1247	3.14942	22.3428		13.3991	13.7594	1.48907	12.2703	15.2484	3.03897	22.0866		11.4151	11.574	1.13923	10.4348	12.7133	2.53361	22.1952			0.435175	0.0859117	0.561341
		negative mode [M - H]-
1-phosphatidylinositol	PI 34:1	835.534	1.84428	1.81869	0.214328	1.60436	2.03301	0.65612	36.0766	36	1.44401	1.65509	0.224321	1.43077	1.87941	0.457807	27.6605	16	3.44505	3.33244	0.416988	2.91545	3.74943	0.927369	26.9189	19		0.357289	0.000400797	0.531018
	PI 34:2	833.518	1.07336	1.09835	0.107359	0.990995	1.20571	0.328655	29.9225	36	1.12732	1.22404	0.160283	1.06376	1.38433	0.327115	26.7241	16	2.29657	2.06717	0.319853	1.74732	2.38703	0.711344	30.9742	19		0.243061	0.00525103	0.549037
	PI 36:1	863.565	1.12522	1.24272	0.190074	1.05264	1.43279	0.58187	46.8224	36	1.11048	1.13724	0.215091	0.922153	1.35233	0.438969	38.5994	16	2.03277	1.94368	0.347665	1.59601	2.29134	0.773196	38.0367	19		0.417677	0.00563055	0.412925
	PI 36:2	861.55	4.18709	4.32606	0.353424	3.97264	4.67948	1.08193	25.0096	36	4.13209	4.92597	0.838059	4.08791	5.76403	1.71036	34.7212	16	6.92819	7.11304	0.829045	6.28399	7.94208	1.84377	26.6126	19		0.380096	0.0130878	0.492705
	PI 36:3	859.534	0.669094	0.686823	0.0756942	0.611128	0.762517	0.231721	33.7381	36	0.721195	0.779025	0.17942	0.599605	0.958445	0.36617	47.0036	16	1.09572	1.05549	0.151738	0.903757	1.20723	0.33746	30.7981	19		0.389198	0.061617	0.495558
	PI 36:4	857.519	1.54876	1.60921	0.144512	1.4647	1.75373	0.442392	27.4912	36	1.52372	1.54448	0.126552	1.41793	1.67103	0.258274	16.7224	16	2.63454	2.49386	0.34617	2.14769	2.84003	0.769871	29.2222	19		0.48699	0.00225572	0.215856
	PI 38:4	885.55	15.0797	16.3875	1.12442	15.263	17.5119	3.44218	21.0049	36	16.1124	15.9536	0.939297	15.0143	16.8929	1.91697	12.0159	16	21.5468	20.7526	1.86634	18.8863	22.619	4.15067	19.2635	19		0.478158	0.00502176	0.0142423
	PI 40:6	909.551	0.560205	0.659166	0.0966382	0.562528	0.755804	0.295837	44.8804	35	0.784986	0.885926	0.167574	0.718352	1.0535	0.341995	38.6031	15	1.37633	1.37144	0.141441	1.23	1.51288	0.314561	22.8551	19		0.0762429	0.00190439	0.337806
	total PI		26.0828	27.8102	1.72512	26.0851	29.5353	5.28107	18.9897		27.5815	28.05	1.95732	26.0927	30.0073	3.9946	14.241		41.2504	40.1298	3.52657	36.6032	43.6563	7.84299	19.0131			0.377009	0.000901013	0.114431
		negative mode [M + HCOO]-
Ceramide	Cer 34:1:2	582.509	0.223326	0.236933	0.0366192	0.200314	0.273553	0.112102	47.3135	36	0.263541	0.262622	0.0347234	0.227898	0.297345	0.0708654	26.9838	16	0.197712	0.209834	0.0229664	0.186868	0.2328	0.0510765	25.8337	19		0.128955	0.0453235	0.492705
	Cer 36:1:2	610.541	0.0875016	0.129773	0.0312109	0.0985617	0.160984	0.0955455	73.6253	11	0.0833745	0.0843447	0.00770376	0.076641	0.0920485	0.0157222	18.6405	7	0.0721068	0.0974059	0.026646	0.0707599	0.124052	0.05926	82.1836	6		0.333387	0.238395	0.433984
	Cer 38:1:2	638.572	0.0727446	0.0990318	0.0235678	0.0754641	0.1226	0.0721475	72.8529	8	0.105984	0.117686	0.0199669	0.0977189	0.137653	0.0407494	34.6256	4	0.0781497	0.12103	0.0440403	0.07699	0.165071	0.0979442	125.329	3		0.416222	0.315037	0.397781
	Cer 40:1:2	666.604	0.684844	0.678882	0.0613244	0.617558	0.740206	0.187731	27.653	36	0.683478	0.700376	0.0959858	0.60439	0.796362	0.195893	27.9697	16	0.590147	0.59969	0.0744211	0.525268	0.674111	0.16551	28.0456	19		0.456025	0.1965	0.301417
	Cer 41:1:2	680.619	0.715638	0.734211	0.0620948	0.672117	0.796306	0.190089	25.8903	36	0.790982	0.782654	0.0782119	0.704442	0.860866	0.159619	20.3946	16	0.711595	0.694301	0.0978991	0.596402	0.7922	0.217725	30.5967	19		0.220221	0.225314	0.400681
	Cer 42:1:2	694.635	2.06571	2.15083	0.187859	1.96298	2.33869	0.575088	26.7379	36	2.11748	2.21345	0.268622	1.94483	2.48207	0.548218	24.7675	16	2.21204	2.07509	0.225962	1.84912	2.30105	0.502531	22.718	19		0.466928	0.349369	0.305679
	Cer 42:2:2	692.619	1.22792	1.2184	0.0924356	1.12596	1.31083	0.282971	23.2249	36	1.18668	1.20051	0.114687	1.08582	1.3152	0.234059	19.4966	16	1.23536	1.20834	0.140267	1.06807	1.3486	0.31195	25.2517	19		0.437988	0.438286	0.30865
	Cer 43:1:2	708.651	0.19167	0.208867	0.0294757	0.179391	0.238342	0.0902334	43.2015	34	0.193832	0.257965	0.0640964	0.193869	0.322062	0.130811	50.7089	15	0.151926	0.181613	0.055142	0.126471	0.236755	0.122634	80.7194	15		0.317131	0.0617328	0.451528
	total Cer		5.23255	5.27818	0.412259	4.86592	5.69044	1.26204	23.9105		5.14378	5.46778	0.633277	4.8345	6.10106	1.29243	23.6371		4.99642	4.9805	0.547849	4.43265	5.52834	1.2184	24.3854			0.43231	0.274751	0.30865
		negative mode [M + HCOO]-
Sphingomyelin	SM 32:1:2	719.534	9.2284	9.54851	0.509008	9.0395	10.0575	1.55822	16.3189	36	11.4759	11.0461	0.878273	10.1679	11.9244	1.79243	16.2267	16	11.7101	11.4731	0.790967	10.6821	12.264	1.75909	15.022	19		0.0157235	0.320177	0.259827
	SM 32:2:2	717.518	0.530734	0.509907	0.0477249	0.462182	0.557632	0.146099	28.6522	28	0.691725	0.721628	0.102146	0.619482	0.823773	0.208464	28.8881	15	0.490193	0.538627	0.0888352	0.449792	0.627463	0.197567	40.3039	18		0.00386994	0.061617	0.561341
	SM 33:1:2	733.55	5.1483	5.36374	0.305763	5.05798	5.6695	0.936026	17.451	36	6.45176	6.27174	0.485967	5.78578	6.75771	0.991787	15.8136	16	6.18561	6.07811	0.411268	5.66684	6.48937	0.914647	14.7867	19		0.0175057	0.336028	0.170609
	SM 34:1:2	747.566	92.7927	95.5925	3.54822	92.0443	99.1408	10.8621	11.3629	36	110.018	109.164	5.01605	104.148	114.18	10.237	9.37768	16	106.835	104.16	5.28043	98.8791	109.44	11.7435	10.9922	19		0.00308718	0.1965	0.144314
	SM 34:2:2	745.55	12.695	12.6485	0.658417	11.99	13.3069	2.0156	15.9355	36	14.7533	15.0436	1.00661	14.037	16.0502	2.05435	13.6559	16	14.1865	14.8682	0.814741	14.0535	15.683	1.81196	12.7724	19		0.00298002	0.282988	0.0385213
	SM 35:1:2	761.581	2.4971	2.51519	0.167558	2.34763	2.68274	0.512944	20.3939	36	3.10756	2.97116	0.302954	2.6682	3.27411	0.618284	20.8095	16	3.02446	2.93844	0.214441	2.724	3.15289	0.476911	15.7684	19		0.0367269	0.43306	0.215856
	SM 36:1:2	775.598	15.5337	16.1845	1.05149	15.133	17.236	3.21892	19.8889	36	17.6376	18.1875	1.67512	16.5124	19.8626	3.41868	18.7968	16	20.5016	20.729	1.38343	19.3456	22.1125	3.07671	15.0071	19		0.0848558	0.0617328	0.123148
	SM 36:2:2	773.581	8.03917	8.28243	0.53096	7.75147	8.81339	1.62542	19.6249	36	9.16507	9.62824	0.883182	8.74505	10.5114	1.80245	18.7204	16	9.84469	10.1403	0.646285	9.49397	10.7865	1.43732	14.5999	19		0.0508709	0.248332	0.0885062
	SM 36:3:2	771.565	0.526136	0.546361	0.0434466	0.502914	0.589807	0.133002	24.3433	34	0.677062	0.680572	0.0633302	0.617242	0.743903	0.129248	18.991	16	0.696109	0.668556	0.0460658	0.62249	0.714622	0.102449	14.7174	18		0.00804603	0.374968	0.441949
	SM 37:1:2	789.613	1.14441	1.16432	0.0852956	1.07903	1.24962	0.261114	22.4262	36	1.34019	1.41803	0.173935	1.24409	1.59196	0.354977	25.0331	16	1.67139	1.66905	0.158752	1.5103	1.8278	0.35306	21.1237	19		0.0481053	0.115596	0.101501
	SM 38:1:2	803.628	11.1321	11.3315	0.709149	10.6224	12.0407	2.1709	19.1581	36	12.2624	12.413	0.791373	11.6216	13.2044	1.61508	13.0111	16	15.2478	15.2823	1.12294	14.1593	16.4052	2.49739	16.3787	19		0.127538	0.00389434	0.0885062
	SM 38:2:2	801.614	4.70648	4.6272	0.316922	4.31028	4.94412	0.970187	20.967	36	5.49496	5.55521	0.460924	5.09429	6.01614	0.940678	16.9332	16	6.15995	6.28432	0.402141	5.88218	6.68646	0.89435	14.5188	19		0.0162884	0.0453235	0.133086
	SM 39:1:2	817.644	3.86931	4.14592	0.297651	3.84826	4.44357	0.911194	21.9781	36	4.96474	4.84564	0.44339	4.40225	5.28903	0.904893	18.6744	16	5.65646	5.70594	0.510825	5.19511	6.21676	1.13606	20.0843	19		0.0438658	0.0617328	0.173745
	SM 39:2:2	815.628	0.659776	0.657892	0.0758618	0.58203	0.733754	0.232234	35.2997	34	0.933621	0.897148	0.120367	0.776781	1.01752	0.245652	27.3814	16	1.03387	1.0546	0.10956	0.945044	1.16416	0.243657	23.5674	19		0.0106642	0.0950436	0.495195
	SM 40:1:2	831.659	17.7679	18.0784	1.12837	16.95	19.2068	3.45425	19.1071	36	19.4794	19.5746	1.38318	18.1914	20.9578	2.82288	14.4211	16	22.2838	22.2368	1.83951	20.3973	24.0763	4.09102	18.3587	19		0.156307	0.0681699	0.0885062
	SM 40:2:2	829.644	17.3846	17.9159	0.854166	17.0618	18.7701	2.61484	14.595	36	20.5506	20.4598	1.10113	19.3587	21.5609	2.24725	10.9837	16	23.2469	23.1581	1.07692	22.0812	24.2351	2.39504	10.3026	19		0.0104223	0.00982395	0.0777092
	SM 40:3:2	827.627	1.41853	1.42754	0.127546	1.3	1.55509	0.390454	27.3515	36	1.84085	1.81089	0.217562	1.59332	2.02845	0.444011	24.519	16	2.10982	2.1696	0.274859	1.89474	2.44446	0.611278	28.9729	19		0.0221271	0.0718871	0.280118
	SM 41:1:2	845.676	8.04122	8.50007	0.651222	7.84885	9.15129	1.99357	23.4536	36	9.34998	9.58504	0.70699	8.87805	10.292	1.44286	15.0533	16	11.3623	11.1054	1.05888	10.0465	12.1642	2.35492	20.7256	19		0.127538	0.061617	0.271454
	SM 41:2:2	843.66	7.13329	7.5352	0.504963	7.03023	8.04016	1.54583	20.5149	36	9.20212	9.16407	0.848722	8.31535	10.0128	1.73212	18.9012	16	10.3594	10.246	0.692269	9.55373	10.9383	1.53958	14.8617	19		0.00894781	0.177456	0.196809
	SM 41:3:2	841.642	1.78799	2.03723	0.314451	1.72278	2.35168	0.962623	47.2516	36	1.97688	2.1446	0.261588	1.88301	2.40619	0.533863	24.8934	16	2.13631	2.49123	0.420098	2.07114	2.91133	0.934284	43.7335	19		0.217781	0.327467	0.212583
	SM 42:1:2	859.692	5.70094	5.86818	0.66624	5.20194	6.53442	2.03955	34.7561	36	6.03531	6.5476	0.992795	5.55481	7.5404	2.02615	30.9449	15	6.75644	6.75586	1.26169	5.49418	8.01755	2.80595	41.5301	19		0.340758	0.407258	0.31507
	SM 42:2:2	857.675	42.964	44.8699	2.39296	42.4769	47.2629	7.32553	16.3262	36	46.1885	48.12	4.37478	43.7452	52.4948	8.92828	18.5542	16	57.7777	57.7151	3.64254	54.0726	61.3576	8.10089	14.0208	19		0.217781	0.0155552	0.280118
	SM 42:3:2	855.66	21.4637	22.4596	1.26183	21.1978	23.7215	3.86283	17.199	36	25.372	25.2991	2.61105	22.688	27.9101	5.32876	21.0631	16	28.2058	28.7353	2.05852	26.6768	30.7939	4.57808	16.231	19		0.104359	0.0646178	0.30865
	SM 42:4:2	853.643	1.96299	1.96964	0.136256	1.83338	2.1059	0.417119	21.1774	36	2.47123	2.51047	0.265019	2.24546	2.77549	0.540864	21.5443	16	2.73858	2.76972	0.252959	2.51676	3.02268	0.562573	20.5425	19		0.00804603	0.191715	0.467214
	SM 43:1:2	873.706	0.565845	0.633224	0.0917487	0.541475	0.724972	0.280869	44.3554	25	0.416042	0.449004	0.0814951	0.367509	0.530499	0.16632	37.0419	14	0.331106	0.571172	0.158988	0.412184	0.730159	0.353584	106.789	9		0.437988	0.0617328	0.518497
	SM 43:2:2	871.69	2.36028	2.32959	0.201339	2.12826	2.53093	0.616356	26.4576	36	2.38637	2.52523	0.356115	2.16912	2.88135	0.726778	28.7807	16	3.06904	3.01105	0.338006	2.67305	3.34906	0.751714	24.4935	19		0.345291	0.0998914	0.495558
	total SM		295.924	306.369	13.9526	292.417	320.322	42.7128	13.9416		352.677	346.523	18.4345	328.089	364.958	37.622	10.857		381.268	372.191	18.3216	353.87	390.513	40.7467	10.6872			0.0126586	0.091035	0.133086
		positive mode [M + H]+
Glucosyl/galactosylceramide	Glc/GalCer d18:1/16:0	700.6	2.31121	2.3152	0.124383	2.19082	2.43958	0.380772	16.4466	36	2.5233	2.63877	0.269658	2.36911	2.90842	0.550333	20.8557	16	2.54467	2.53292	0.244025	2.28889	2.77694	0.542704	21.3271	19		0.0880146	0.379563	0.44274
	Glc/GalCer d18:1/18:0	728.6	0.329822	0.356284	0.0286505	0.327633	0.384934	0.0877072	24.6172	36	0.421334	0.430649	0.0439943	0.386655	0.474644	0.089786	20.849	16	0.425506	0.423116	0.0420585	0.381058	0.465175	0.0935367	21.9825	19		0.0162884	0.443401	0.425237
	Glc/GalCer d18:1/20:0	756.6	0.378981	0.388045	0.0290785	0.358967	0.417124	0.0890173	22.9399	36	0.397816	0.402719	0.0389713	0.363748	0.44169	0.0795348	19.7495	16	0.412633	0.397151	0.0341252	0.363026	0.431277	0.0758934	18.3925	19		0.369513	0.47059	0.374762
	Glc/GalCer d18:1/22:0	784.7	3.13429	3.17292	0.238601	2.93432	3.41152	0.730423	23.0206	36	3.21253	3.28963	0.351575	2.93806	3.64121	0.717513	21.8113	16	3.01717	2.9092	0.305054	2.60415	3.21425	0.678431	22.4856	19		0.43231	0.13309	0.433984
	Glc/GalCer d18:1/23:0	798.7	2.10222	2.18779	0.178082	2.0097	2.36587	0.54516	24.9183	36	2.35162	2.33595	0.228017	2.10794	2.56397	0.46535	19.9212	16	2.04126	2.06057	0.254612	1.80596	2.31518	0.56625	27.7402	19		0.249586	0.115596	0.561341
	Glc/GalCer d18:1/24:0	812.7	4.60304	4.57504	0.315609	4.25943	4.89064	0.966167	21.1182	36	4.86809	4.84792	0.568498	4.27942	5.41642	1.16022	23.9324	16	3.99787	4.10644	0.469515	3.63693	4.57596	1.04419	26.1186	19		0.3303	0.061617	0.531018
	Glc/GalCer d18:1/24:1	810.7	3.97129	3.91068	0.245063	3.66561	4.15574	0.750208	19.1836	36	3.76613	3.92801	0.530919	3.39709	4.45893	1.08353	27.5847	16	3.85952	3.79614	0.400509	3.39563	4.19665	0.89072	23.0785	19		0.443621	0.443401	0.271454
	Glc/GalCer d18:1/26:0	840.7	0.0394377	0.039207	0.00322958	0.0359775	0.0424366	0.00988666	25.2165	36	0.0444013	0.0448406	0.00502599	0.0398146	0.0498666	0.0102573	22.875	16	0.0372996	0.0377618	0.00468192	0.0330798	0.0424437	0.0104124	27.9157	19		0.0832755	0.0718871	0.495558
	Glc/GalCer d18:1/26:1	838.7	0.0638871	0.0630923	0.0040495	0.0590428	0.0671418	0.0123967	19.6484	36	0.0676271	0.0669491	0.00780664	0.0591424	0.0747557	0.0159322	23.7975	16	0.055293	0.0589336	0.00738038	0.0515532	0.0663139	0.0164137	29.685	19		0.345291	0.155098	0.518497
	total Glc/GalCer		17.0608	17.0082	1.03828	15.97	18.0465	3.17847	18.6878		17.367	17.9854	1.77935	16.2061	19.7648	3.6314	20.1908		16.421	16.3222	1.6229	14.6993	17.9451	3.60928	21.9796			0.308259	0.177456	0.451528
		positive mode [M + H]+
Lactosylceramide	LacCer d18:1/16:0	862.6	6.57892	6.52466	0.358277	6.16639	6.88294	1.09679	16.8099	36	6.67288	7.25101	0.66044	6.59057	7.91145	1.34786	18.5886	16	6.63437	7.11312	0.502243	6.61088	7.61537	1.11697	16.8361	19		0.167212	0.463339	0.492705
	LacCer d18:1/18:0	890.7	0.108576	0.108199	0.00661287	0.101586	0.114812	0.0202439	18.7099	36	0.136446	0.136383	0.0163988	0.119984	0.152782	0.0334676	24.5394	16	0.128847	0.129011	0.0127906	0.11622	0.141802	0.028446	22.0774	19		0.00728061	0.343335	0.30865
	LacCer d18:1/20:0	918.7	0.0537403	0.0540525	0.00401134	0.0500412	0.0580639	0.0122798	22.7183	36	0.0689975	0.0663778	0.00446304	0.0619148	0.0708409	0.00910842	13.7221	16	0.0661755	0.0686477	0.0091083	0.0595394	0.077756	0.0202566	30.6104	19		0.00534683	0.397631	0.173745
	LacCer d18:1/22:0	946.7	0.264293	0.268143	0.018521	0.249622	0.286664	0.056698	21.1446	36	0.314931	0.32133	0.0221309	0.299199	0.343461	0.045166	14.056	16	0.290642	0.308435	0.0390408	0.269394	0.347476	0.0868256	29.8737	19		0.00820183	0.302209	0.305679
	LacCer d18:1/23:0	960.7	0.0532198	0.0570002	0.00417434	0.0528259	0.0611745	0.0127788	22.4189	36	0.0760528	0.0758178	0.00792541	0.0678924	0.0837433	0.0161746	21.3335	16	0.0611681	0.0645154	0.00885563	0.0556598	0.0733711	0.0196947	32.1976	19		0.00270172	0.0617328	0.44274
	LacCer d18:1/24:0	974.7	0.227772	0.227719	0.0132466	0.214472	0.240966	0.0405517	17.8078	36	0.252311	0.258489	0.0198574	0.238631	0.278346	0.040526	15.6781	16	0.201433	0.22563	0.0261692	0.199461	0.251799	0.0581995	28.8928	19		0.0409605	0.0646178	0.412925
	LacCer d18:1/24:1	972.7	0.936879	0.977786	0.0653393	0.912447	1.04313	0.200022	20.4566	36	0.967606	1.0309	0.0907153	0.940187	1.12162	0.185137	17.9587	16	0.923518	0.917783	0.0865623	0.831221	1.00435	0.192512	20.8455	19		0.305109	0.122781	0.451528
	LacCer d18:1/26:1	1000.8	0.0151682	0.0154666	0.00171133	0.0137553	0.0171779	0.00523888	33.8722	36	0.0137271	0.0155412	0.00354897	0.0119922	0.0190901	0.00724292	46.6048	16	0.0126161	0.0128643	0.00210042	0.0107639	0.0149647	0.00467127	37.0264	19		0.437988	0.274751	0.248481
	total LacCer		8.22518	8.23303	0.426272	7.80676	8.6593	1.30494	15.85		8.64238	9.15586	0.753961	8.40189	9.90982	1.53873	16.8059		8.33381	8.84001	0.609471	8.23054	9.44948	1.35545	16.2644			0.127538	0.336028	0.492705
		negative mode [M -H]-
GM2 ganglioside	GM2 d18:1/16:0	1354.7	0.572485	0.6327	0.0835094	0.54919	0.716209	0.255646	40.4056	16	0.678259	0.693471	0.0548779	0.638593	0.748349	0.111998	16.1503	13	0.714064	0.762434	0.0893632	0.673071	0.851798	0.198741	27.8324	10		0.00728061	0.225314	0.248481
	GM2 d18:1/18:0	1382.8	1.71024	1.63297	0.176342	1.45663	1.80932	0.539833	33.0583	35	2.09385	2.15478	0.2092	1.94558	2.36398	0.426947	19.8139	16	2.07482	2.19614	0.282652	1.91349	2.4788	0.628609	30.2971	19		0.0071887	0.463339	0.178927
	total GM2		1.79968	1.86881	0.278298	1.59051	2.14711	0.851948	45.5876		2.62245	2.71823	0.287982	2.43025	3.00621	0.58773	21.6218		2.5483	2.48184	0.474907	2.00693	2.95675	1.05618	41.4464			0.00320175	0.327467	0.212583
		negative mode [M -H]-
GM3 ganglioside	GM3 d18:1/16:0	1151.7	3.28463	3.39409	0.195335	3.19875	3.58942	0.597977	17.6182	36	3.78266	3.67309	0.271369	3.40172	3.94446	0.553824	15.0779	16	3.83401	3.70564	0.325877	3.37976	4.03152	0.724741	18.9029	19		0.175544	0.43306	0.451528
	GM3 d18:1/18:0	1179.7	1.99136	2.06687	0.174792	1.89207	2.24166	0.535087	25.8888	36	1.86246	1.91935	0.186652	1.7327	2.106	0.380929	19.8468	16	1.95221	1.96139	0.207426	1.75397	2.16882	0.46131	23.6301	19		0.273895	0.316676	0.347795
	GM3 d18:1/20:0	1207.7	0.699537	0.690151	0.0533629	0.636788	0.743514	0.163359	23.67	36	0.703252	0.768628	0.0898989	0.678729	0.858527	0.18347	23.8699	16	0.701435	0.757548	0.093005	0.664543	0.850553	0.20684	29.4881	19		0.273895	0.43306	0.259827
	GM3 d18:1/21:0	1221.7	0.172043	0.174517	0.0152886	0.159228	0.189805	0.0468026	26.8184	36	0.185444	0.201219	0.0264991	0.17472	0.227718	0.0540808	26.8766	16	0.188558	0.19956	0.0281148	0.171445	0.227675	0.0625265	33.1603	19		0.194232	0.426359	0.451528
	GM3 d18:1/22:0	1235.8	1.31809	1.34263	0.105938	1.2367	1.44857	0.324305	24.1544	36	1.57741	1.51761	0.151305	1.3663	1.66891	0.30879	20.3472	16	1.14328	1.31335	0.165308	1.14804	1.47866	0.36764	32.1566	19		0.0938043	0.0681699	0.196809
	GM3 d18:1/22:1	1233.8	0.639012	0.623219	0.03742	0.585799	0.660639	0.114553	18.3809	36	0.739272	0.723648	0.0644632	0.659184	0.788111	0.13156	18.1801	16	0.592224	0.609119	0.0593474	0.549772	0.668466	0.131987	22.2866	19		0.0517457	0.0453235	0.226112
	GM3 d18:1/23:0	1249.8	0.615633	0.633728	0.0648485	0.56888	0.698577	0.198519	31.3257	36	0.736776	0.748038	0.0808226	0.667215	0.82886	0.164947	22.0506	16	0.533244	0.600546	0.0839885	0.516557	0.684534	0.186788	35.0286	19		0.0698245	0.0376568	0.146276
	GM3 d18:1/24:0	1263.8	1.03956	1.05331	0.108447	0.944866	1.16176	0.331988	31.5185	36	1.2789	1.19406	0.128266	1.06579	1.32233	0.261772	21.9228	16	0.807509	0.902868	0.142282	0.760586	1.04515	0.31643	39.186	19		0.0751884	0.0215325	0.146276
	GM3 d18:1/24:1	1261.8	1.96755	1.97925	0.138788	1.84047	2.11804	0.424869	21.4661	36	1.96725	2.15004	0.23825	1.91179	2.38829	0.486234	22.6151	16	1.73728	1.8048	0.193103	1.6117	1.99791	0.429455	24.72	19		0.305109	0.0763435	0.0395785
	GM3 d18:1/24:2	1259.8	0.527435	0.544261	0.0395594	0.504702	0.583821	0.121102	22.2508	36	0.533771	0.588667	0.077683	0.510984	0.66635	0.15854	26.932	16	0.511374	0.513162	0.0519938	0.461168	0.565156	0.115633	22.6122	19		0.308259	0.202449	0.301417
	total GM3		12.4212	12.502	0.77747	11.7246	13.2795	2.38006	19.0374		13.416	13.4843	1.08796	12.3964	14.5723	2.22036	16.4662		12.6214	12.368	1.16571	11.2023	13.5337	2.59251	20.5405			0.180942	0.177456	0.215856
		negative mode [M -2H]2-
GD3 ganglioside	GD3 d18:1/16:0	720.9	4.31525	4.45216	0.316338	4.13582	4.7685	0.9684	21.7512	36	5.79037	6.12329	0.519099	5.60419	6.64239	1.0594	17.3012	16	5.79726	6.0865	0.626831	5.45967	6.71333	1.39405	24.0467	19		0.000253493	0.463339	0.0650836
	GD3 d18:1/18:0	734.9	0.666891	0.697518	0.0638937	0.633624	0.761411	0.195597	28.0418	32	0.778486	0.852017	0.0891172	0.7629	0.941134	0.181875	21.3464	15	1.00054	0.940727	0.104075	0.836653	1.0448	0.231459	23.1335	17		0.0176482	0.320177	0.144314
	GD3 d18:1/22:0	762.9	1.09353	1.19552	0.103058	1.09246	1.29858	0.315488	26.3892	34	1.32534	1.34033	0.161932	1.1784	1.50226	0.33048	24.6567	16	1.3478	1.4528	0.198905	1.2539	1.65171	0.442359	32.8208	19		0.12523	0.349369	0.187696
	GD3 d18:1/24:0	777	1.27733	1.30524	0.116258	1.18898	1.4215	0.355898	27.2669	35	1.39734	1.42688	0.185022	1.24186	1.6119	0.377602	26.4635	16	1.32526	1.42847	0.224173	1.20429	1.65264	0.498555	37.6193	19		0.243061	0.463339	0.269755
	GD3 d18:1/24:1	776	3.59088	3.56383	0.221611	3.34222	3.78544	0.678412	19.0361	36	3.93053	4.25321	0.538641	3.71457	4.79185	1.09929	25.846	16	4.24493	4.29194	0.435914	3.85603	4.72785	0.969459	22.838	19		0.10719	0.43306	0.0761557
	GD3 d18:1/24:2	775	0.955857	0.983198	0.0853595	0.897838	1.06856	0.261309	26.5775	33	1.10128	1.20039	0.198777	1.00161	1.39916	0.405675	33.7954	15	1.08007	1.05925	0.126269	0.932981	1.18552	0.280819	26.0001	19		0.0891577	0.336028	0.301417
	total GD3		11.542	11.916	0.750515	11.1655	12.6665	2.29754	19.2811		13.8106	15.0678	1.45321	13.6146	16.5211	2.9658	19.6829		14.687	15.1607	1.41761	13.7431	16.5783	3.15272	21.4661			0.00555799	0.374968	0.08248
		negative mode [M -2H]2-
GD1 ganglioside	GD1 d18:1/16:0	903.5	4.1941	4.5829	0.37568	4.20722	4.95858	1.15006	25.0946	36	5.91941	6.18825	0.677198	5.51105	6.86544	1.38206	22.3337	16	5.18738	5.61635	0.680125	4.93623	6.29648	1.51258	29.1588	19		0.00288012	0.248332	0.155135
	GD1 d18:1/18:0	917.5	8.82532	9.1122	0.775629	8.33657	9.88783	2.37442	26.0576	36	8.47046	8.99253	1.18569	7.80684	10.1782	2.41982	26.9093	16	8.58615	8.70811	1.21722	7.49089	9.92533	2.70706	31.5282	19		0.428004	0.397631	0.170609
	GD1 d18:1/20:0	931.5	1.51561	1.5633	0.150753	1.41255	1.71405	0.461496	29.5206	35	1.72932	1.94888	0.27504	1.67384	2.22392	0.561317	28.802	16	1.79278	1.89855	0.203442	1.69511	2.10199	0.45245	25.2373	19		0.0409605	0.47059	0.305679
	GD1 d18:1/24:1	958.5	0.917175	0.965053	0.100663	0.86439	1.06572	0.308159	31.9318	35	1.25104	1.22714	0.15785	1.06929	1.38499	0.322149	26.252	15	1.13347	1.13455	0.144499	0.990054	1.27905	0.32136	28.352	18		0.0409605	0.324426	0.501779
	total GD1		15.5617	16.1264	1.16634	14.9601	17.2927	3.57049	22.1406		18.0837	18.2801	1.90776	16.3724	20.1879	3.89345	21.2989		17.878	17.2978	2.07786	15.22	19.3757	4.62109	25.8479			0.10719	0.349369	0.139395
		negative mode [M -2H]2-
GT1 ganglioside	GT1 d18:1/16:0	1049	1.4254	1.37004	0.134035	1.23601	1.50408	0.410318	29.9493	35	2.19363	2.25094	0.256254	1.99468	2.50719	0.522978	23.2338	16	1.84433	1.86297	0.204316	1.65865	2.06728	0.454391	24.6372	19		6.75234e-05	0.0646178	0.467214
	GT1 d18:1/18:0	1063	0.93932	0.985151	0.0940377	0.891113	1.07919	0.287876	29.2215	35	1.46921	1.44415	0.123733	1.32042	1.56789	0.252521	17.4858	15	1.19983	1.33436	0.167004	1.16736	1.50137	0.371412	30.9554	19		0.00121351	0.210621	0.0522847
	GT1 d18:1/20:0	1077	2.05768	2.09626	0.199576	1.89669	2.29584	0.610959	29.1452	35	2.57689	2.75621	0.27984	2.47637	3.03605	0.571112	20.7209	16	2.81825	2.93858	0.264652	2.67393	3.20323	0.588577	20.8845	19		0.00288012	0.302209	0.0327121
	GT1 d18:1/24:1	1104.1	0.832856	0.833219	0.0799718	0.753248	0.913191	0.244816	29.3819	29	1.16219	1.17802	0.131205	1.04681	1.30922	0.26777	22.7306	16	1.00873	0.984602	0.126334	0.858268	1.11094	0.280964	27.8533	18		0.000360816	0.0392933	0.0885062
	total GT1		5.12596	4.99901	0.498076	4.50093	5.49709	1.52475	30.5011		7.50477	7.53905	0.465443	7.07361	8.0045	0.949901	12.5997		7.03013	7.06869	0.648353	6.42034	7.71705	1.44192	20.5106			2.15509e-05	0.239423	0.0395785
		positive mode [M + H]+
Globotriaosylceramide	Gb3 d18:1/16:0	1024.7	1.19154	1.19084	0.0700744	1.12077	1.26091	0.214517	18.014	36	1.46891	1.52992	0.111015	1.4189	1.64093	0.226566	14.809	16	1.44472	1.49661	0.115269	1.38134	1.61188	0.256356	17.7444	19		0.000486176	0.397631	0.248481
	Gb3 d18:1/18:0	1052.7	0.172638	0.178743	0.0151884	0.163554	0.193931	0.0464958	26.0127	36	0.240276	0.233946	0.0231489	0.210798	0.257095	0.0472435	20.1942	16	0.230035	0.240365	0.0288883	0.211476	0.269253	0.0642466	27.929	19		0.00270172	0.461382	0.531018
	Gb3 d18:1/20:0	1080.7	0.0586209	0.0587109	0.00594375	0.0527672	0.0646547	0.0181955	30.9917	36	0.0702075	0.0722863	0.00700813	0.0652781	0.0792944	0.0143026	19.786	16	0.0665376	0.0745294	0.00990056	0.0646289	0.08443	0.0220185	33.0919	19		0.0180143	0.43306	0.30865
	Gb3 d18:1/22:0	1108.8	0.183585	0.192598	0.020318	0.17228	0.212916	0.0621992	32.2949	36	0.264486	0.273709	0.037275	0.236434	0.310984	0.0760728	27.7933	16	0.227307	0.249655	0.030815	0.21884	0.28047	0.0685315	30.1493	19		0.00213103	0.257396	0.541761
	Gb3 d18:1/22:1	1106.8	0.0292678	0.0305223	0.00337364	0.0271487	0.033896	0.0103277	33.8364	36	0.0400878	0.0421195	0.0071162	0.0350033	0.0492357	0.0145231	34.4808	16	0.0402314	0.0417982	0.00750218	0.034296	0.0493004	0.0166846	41.4716	19		0.0221271	0.453815	0.451528
	Gb3 d18:1/23:0	1122.8	0.0618339	0.0638441	0.00661728	0.0572268	0.0704614	0.0202574	31.7294	36	0.0903732	0.0912459	0.0120987	0.0791472	0.103345	0.0246916	27.0605	16	0.0795182	0.0828081	0.0133489	0.0694593	0.096157	0.0296875	37.3342	19		0.00357718	0.266606	0.425237
	Gb3 d18:1/24:0	1136.8	0.217692	0.216402	0.0171394	0.199262	0.233541	0.0524686	24.2459	36	0.265805	0.275724	0.0309675	0.244756	0.306691	0.0632002	22.9216	16	0.235957	0.247001	0.0270636	0.219938	0.274065	0.0601886	25.5083	19		0.00820183	0.1965	0.301417
	Gb3 d18:1/24:1	1134.8	0.421436	0.408085	0.0280296	0.380055	0.436114	0.0858065	21.0266	36	0.492569	0.513812	0.0562421	0.45757	0.570054	0.114782	22.3393	16	0.457814	0.478397	0.0448798	0.433518	0.523277	0.0998113	21.8017	19		0.0150564	0.282988	0.31507
	total Gb3		2.30384	2.33974	0.141442	2.1983	2.48119	0.432994	18.506		2.91724	3.03276	0.238435	2.79433	3.2712	0.486611	16.0451		2.8761	2.91116	0.222245	2.68892	3.13341	0.494267	17.1853			0.000639871	0.282988	0.326352
		positive mode [M + H]+
Sphingosine-1-phosphate	S1P d16:1	352.3	0.230585	0.236542	0.0153046	0.221238	0.251847	0.0468518	19.8069	36	0.214718	0.227716	0.0325077	0.195209	0.260224	0.0663434	29.1342	16	0.242198	0.237368	0.020103	0.217265	0.257471	0.0447084	18.4594	19		0.214165	0.185008	0.492705
	S1P d18:1	380.3	1.42029	1.48846	0.112864	1.3756	1.60132	0.345508	23.2124	36	1.37599	1.50236	0.216273	1.28608	1.71863	0.441382	29.3793	16	1.44877	1.51538	0.14967	1.36571	1.66505	0.332862	22.9755	19		0.423596	0.357917	0.412925
	S1P d18:2	378.3	0.458916	0.489958	0.0361859	0.453772	0.526144	0.110775	22.6091	36	0.436119	0.488982	0.0665974	0.422385	0.555579	0.135916	27.7956	16	0.426617	0.469198	0.0421607	0.427038	0.511359	0.0937642	21.9785	19		0.437988	0.426359	0.400681
	total S1P		2.14374	2.21496	0.156035	2.05893	2.371	0.477666	21.5655		2.00471	2.21906	0.298821	1.92024	2.51788	0.60985	27.4824		2.12862	2.22195	0.198012	2.02394	2.41996	0.440371	20.6882			0.41322	0.343335	0.44274
		positive mode [M + H]+
Sphinganine-1-phosphate	SPA1P d18:0	382.3	0.0409171	0.0411574	0.00392539	0.037232	0.0450828	0.0120167	29.197	36	0.0424177	0.0443896	0.00523759	0.039152	0.0496272	0.0106892	24.0803	16	0.0430997	0.0463862	0.00520672	0.0411795	0.0515929	0.0115796	26.867	19		0.235271	0.426359	0.233301
		positive mode [M + H]+
Sphinganine	SPA d18:0	302.8	0.0220419	0.021698	0.00152852	0.0201695	0.0232265	0.00467922	21.5652	36	0.0206595	0.0224466	0.00387417	0.0185724	0.0263207	0.00790662	35.2242	16	0.0262449	0.0261977	0.00295226	0.0232454	0.02915	0.00656574	25.0172	19		0.472317	0.0950436	0.173745
	SPA d20:0	330.3	0.0180083	0.0201808	0.00386317	0.0163176	0.024044	0.0118263	58.6015	36	0.0180663	0.0159257	0.00373399	0.0121917	0.0196597	0.00762052	47.8506	15	0.0262706	0.0230053	0.003896	0.0191093	0.0269013	0.00866458	32.982	19		0.185301	0.03015	0.0885062
	total SPA		0.040979	0.0418788	0.00401644	0.0378624	0.0458952	0.0122954	29.3596		0.0365747	0.0373769	0.0063652	0.0310117	0.0437421	0.0129904	34.7553		0.0476919	0.049203	0.00408756	0.0451154	0.0532905	0.0090906	19.0611			0.280808	0.0184548	0.0454791
		positive mode [M + H]+
Sphingosine	SPH d16:1	272.3	0.0121053	0.0232784	0.00791335	0.015365	0.0311917	0.024225	104.067	36	0.0131688	0.0176408	0.00788927	0.00975152	0.0255301	0.0161008	91.2705	16	0.0173086	0.0255899	0.0112254	0.0143645	0.0368154	0.024965	144.234	19		0.43231	0.343335	0.451528
	SPH d18:1	300.3	0.0660424	0.094118	0.0276915	0.0664265	0.12181	0.0847716	90.0695	36	0.0549844	0.10362	0.0662763	0.0373439	0.169896	0.13526	130.535	16	0.07369	0.0942162	0.0259402	0.068276	0.120156	0.0576902	78.2877	19		0.308259	0.171084	0.502607
	total SPH		0.0836466	0.117396	0.0346461	0.0827503	0.152042	0.106061	90.3447		0.066195	0.121261	0.0728578	0.0484032	0.194119	0.148692	122.622		0.0892574	0.119806	0.0346892	0.085117	0.154495	0.0771477	86.4328			0.380096	0.177456	0.561341
		negative mode [M -H]-
Eicosanoids	5-HEPE	317.2	0.00127241	0.00133837	0.0001761	0.00116227	0.00151447	0.000539091	40.2796	36	0.000951455	0.00115185	0.000329548	0.000822305	0.0014814	0.000672559	58.3893	16	0.00105551	0.00119689	0.000233139	0.000963749	0.00143003	0.000518493	49.1225	19		0.0508709	0.239423	0.44274
	5-HETrE	321.2	0.00800922	0.00837731	0.00134526	0.00703205	0.00972256	0.0041182	49.159	36	0.00730962	0.00736254	0.00181747	0.00554507	0.00918001	0.00370919	50.3792	16	0.00754135	0.00827528	0.0013094	0.00696588	0.00958468	0.00291206	38.6146	19		0.357506	0.257396	0.492705
	5_6-DHET	337.2	0.00239621	0.00289503	0.000466409	0.00242862	0.00336144	0.00142781	49.3193	36	0.00177216	0.00194814	0.000397324	0.00155082	0.00234547	0.000810879	41.6232	16	0.00222008	0.00282134	0.000608267	0.00221307	0.0034296	0.00135277	60.9332	19		0.0175057	0.0718871	0.467214
	9-HODE	295.2	0.0210117	0.0225894	0.00369397	0.0188954	0.0262833	0.0113083	50.0603	36	0.0181384	0.0268484	0.0120097	0.0148386	0.0388581	0.0245101	91.2909	16	0.0217371	0.0248235	0.00571792	0.0191056	0.0305414	0.0127165	58.5012	19		0.396696	0.274751	0.549037
	11-HETE	319.2	0.00349355	0.00389693	0.00057321	0.00332372	0.00447014	0.00175476	45.0291	36	0.00350292	0.0036867	0.000742007	0.00294469	0.0044287	0.00151433	41.0754	16	0.00254942	0.00336581	0.000827286	0.00253853	0.0041931	0.00183986	72.1678	19		0.478158	0.191715	0.226112
	11_12-DHET	337.2	0.00746479	0.00789281	0.000853049	0.00703976	0.00874586	0.00261142	33.0861	36	0.00559502	0.00708217	0.00161095	0.00547122	0.00869312	0.00328771	46.4223	16	0.00540769	0.0057349	0.000872343	0.00486255	0.00660724	0.00194006	35.876	19		0.131396	0.202449	0.482601
	12-HEPE	317.2	0.00092074	0.00109715	0.000278144	0.000819007	0.0013753	0.000851478	77.6081	36	0.000853309	0.00114168	0.000405435	0.000736242	0.00154711	0.000827433	72.4752	16	0.000511213	0.000657206	0.000219425	0.000437781	0.000876632	0.000487995	95.4584	19		0.490613	0.0950436	0.305679
	12-HETE	319.2	0.00531807	0.00620802	0.00113127	0.00507675	0.00733928	0.00346313	55.7848	36	0.00490072	0.00719751	0.00217631	0.0050212	0.00937383	0.00444154	61.7094	16	0.00530738	0.00574817	0.00164573	0.00410244	0.00739389	0.00366004	68.9614	19		0.456025	0.274751	0.248481
	13-HODE	295.2	0.0211251	0.0224177	0.00261314	0.0198046	0.0250309	0.00799954	35.684	36	0.0205477	0.0318248	0.0108734	0.0209514	0.0426982	0.0221911	69.7288	16	0.0206522	0.0225939	0.00365975	0.0189342	0.0262537	0.00813918	39.4107	19		0.380096	0.343335	0.204547
	14_15-DHET	337.2	0.0134773	0.0144888	0.00186916	0.0126196	0.0163579	0.00572201	39.4927	36	0.00956011	0.0112804	0.00271962	0.00856077	0.014	0.00555034	49.2034	16	0.00909979	0.00964792	0.00147171	0.00817621	0.0111196	0.00327304	35.9684	19		0.0352631	0.316676	0.492705
	15-HETE	319.2	0.00290972	0.0030766	0.00032309	0.00275351	0.00339969	0.00098907	32.1481	36	0.00231289	0.00270838	0.000622076	0.00208631	0.00333046	0.00126957	46.8754	16	0.00256434	0.00275932	0.000437754	0.00232156	0.00319707	0.000973552	37.965	19		0.122989	0.320177	0.269755
	15-HETrE	321.2	0.00234482	0.00261835	0.000301655	0.00231669	0.00292	0.000923452	35.2685	36	0.00204885	0.00198392	0.000330722	0.0016532	0.00231464	0.000674955	34.0213	16	0.00204391	0.00198328	0.000262902	0.00172037	0.00224618	0.000584686	28.6062	19		0.0290441	0.47059	0.451528
	AA	303.1	3.19822	3.45757	0.398345	3.05922	3.85591	1.21945	35.2689	36	2.82508	2.9174	0.592045	2.32536	3.50945	1.20828	41.4162	16	3.41957	3.55274	0.46669	3.08605	4.01943	1.0379	30.3518	19		0.145644	0.0950436	0.280118
	DHA	327.2	2.14694	2.25123	0.290255	1.96098	2.54149	0.888551	39.4695	36	2.15654	2.68145	0.975812	1.70564	3.65726	1.99149	74.2691	16	2.94429	2.99489	0.395163	2.59972	3.39005	0.878831	29.8487	19		0.437988	0.0453235	0.269755
	EPA	301.2	0.391516	0.442817	0.0643661	0.378451	0.507183	0.197043	44.4975	36	0.323588	0.481775	0.244145	0.237629	0.72592	0.498264	103.423	16	0.326082	0.359438	0.0556339	0.303804	0.415072	0.123728	37.9438	19		0.243061	0.461382	0.433984
	total Eico		6.01567	6.24851	0.691016	5.5575	6.93953	2.11539	33.8544		5.2397	6.18484	1.58561	4.59924	7.77045	3.23599	52.3213		6.5907	6.99667	0.863535	6.13314	7.86021	1.92047	29.1392			0.3303	0.10564	0.271454
	Age		8971.5	8970.33	311.759	8658.57	9282.09	954.383	10.6393		8917.5	9048.19	527.759	8520.43	9575.95	1077.08	11.9038		9792	9862.42	362.21	9500.21	10224.6	805.544	8.22655			0.478158	0.00831779	0.451528
	Weight		76	77.1528	2.84693	74.3058	79.9997	8.71526	11.2961		60.4	61.9562	3.82432	58.1319	65.7806	7.80488	12.5974		60	61.2368	3.45716	57.7797	64.694	7.68863	12.8144			7.27797e-05	0.438286	0.305679
	Height		1.82	1.81556	0.019101	1.79645	1.83466	0.0584734	3.22069		1.72	1.72	0.0252833	1.69472	1.74528	0.0515994	2.99997		1.65	1.68158	0.0278048	1.65377	1.70938	0.0618371	3.7477			0.000257344	0.0994366	0.130544
Body Mass Index	BMI		23.3544	23.4065	0.788784	22.6177	24.1952	2.41469	10.3163		20.741	20.9288	1.08517	19.8436	22.0139	2.21466	10.5819		21.83	21.6044	0.909511	20.6949	22.5139	2.02272	9.26582			0.0103068	0.292541	0.549037
	Waist		80	80.5556	2.62962	77.9259	83.1852	8.05	9.9931		69	69.1333	2.57337	66.56	71.7067	5.25188	7.59674		69	69.4211	3.29233	66.1287	72.7134	7.32203	10.6116			6.75234e-05	0.463339	0.541761
	Hip		102	101.778	2.0604	99.7174	103.838	6.30745	6.19728		98	99.1333	2.57337	96.56	101.707	5.25188	5.29779		101	100.947	2.90114	98.0462	103.849	6.45204	6.38816			0.132494	0.239423	0.412925
waist to hip ratio	WHR		0.790064	0.790945	0.0164578	0.774488	0.807403	0.0503818	6.36982		0.694737	0.697058	0.0152319	0.681826	0.71229	0.0310861	4.45962		0.678899	0.688709	0.0315185	0.65719	0.720227	0.0700962	10.325			1.76221e-05	0.210621	0.492705
total cholesterol serum	TC_Serum		4.07	4.22722	0.17678	4.05044	4.404	0.541175	12.8021		4.555	4.4475	0.244496	4.203	4.692	0.49898	11.2193		4.78	4.67263	0.18136	4.49127	4.85399	0.403339	8.43806			0.223942	0.18929	0.104532
total triglycerides serum	TG_Serum		0.74	0.782778	0.0874817	0.695296	0.870259	0.267806	34.2123		0.69	0.701875	0.0968928	0.604982	0.798768	0.197744	28.1737		0.94	0.939474	0.109865	0.829609	1.04934	0.244335	25.9931			0.317131	0.0190508	0.00494612
High-density lipoprotein_cholesterol	HDL_C_Serum		1.52	1.55297	0.101361	1.45161	1.65433	0.310295	19.9807		1.845	1.84125	0.129035	1.71222	1.97028	0.263341	14.3023		2	2.01211	0.143098	1.86901	2.1552	0.318245	15.9122			0.00756802	0.127057	0.146276
Low-density lipoprotein_cholesterol	LDL_ C_Serum		2.36	2.43722	0.174769	2.26245	2.61199	0.535016	21.9519		2.555	2.43312	0.198058	2.23507	2.63118	0.404208	16.6127		2.4	2.37	0.239064	2.13094	2.60906	0.531671	22.1529			0.472317	0.379563	0.0452416
Insulin	INS		40	48.3333	8.55646	39.7769	56.8898	26.1937	54.1939		45	60.625	24.344	36.281	84.969	49.6826	81.9507		50	56.3158	13.3873	42.9285	69.7031	29.7729	59.5458			0.308259	0.41766	0.240998
Proinsulin	Proins		1.55	2.10278	0.495435	1.60734	2.59821	1.51666	72.1267		1.75	2.23125	0.954495	1.27675	3.18575	1.94799	87.3047		1.6	2.07368	0.760819	1.31287	2.8345	1.69204	105.752			0.437988	0.324426	0.169731
C-peptide	C_PEP		535	548.889	69.6824	479.206	618.571	213.317	38.8635		560	580	86.6536	493.346	666.654	176.847	30.4909		570	612.632	88.0621	524.569	700.694	195.847	34.3592			0.324012	0.373004	0.229857
High-sensitive C-reactive protein	hsCRP		0.315	0.648333	0.243044	0.405289	0.891377	0.744026	114.76		0.17	0.35	0.140162	0.209838	0.490162	0.286051	81.7288		1.66	2.14684	0.699171	1.44767	2.84601	1.55493	93.6708			0.167178	0.000382227	0.215856
Creatinine	Creatinine		84	84.1389	3.35714	80.7818	87.496	10.2771	12.2145		70	70.1875	3.76855	66.419	73.956	7.69106	10.9579		73	72.8947	2.58465	70.3101	75.4794	5.74818	7.87422			0.000157712	0.110895	0.495195
Uric acid	Uric acid		318.5	334.5	19.1165	315.384	353.616	58.5209	17.495		239.5	235.375	16.6614	218.714	252.036	34.0034	14.4465		227	232.526	16.985	215.541	249.511	37.7741	16.6406			1.76221e-05	0.461382	0.204547
	Cortisol		435	433.472	37.5737	395.899	471.046	115.024	26.5354		343.5	384.812	72.0441	312.768	456.857	147.032	38.2086		508	497.474	63.3894	434.084	560.863	140.976	27.7512			0.167212	0.042833	0.146276
Systolic blood pressure			120	122.5	3.01904	119.481	125.519	9.24211	7.54458		115	113.75	3.41019	110.34	117.16	6.95971	6.11842		110	113.158	4.38932	108.769	117.547	9.7617	8.87428			0.00820698	0.438286	0.433984
Diastolic blood pressure			70	69.8611	2.32538	67.5357	72.1865	7.11865	10.1897		60	63.75	2.37216	61.3778	66.1222	4.84123	7.59408		70	66.8421	2.93682	63.9053	69.7789	6.53141	9.33058			0.0145553	0.167143	0.323624
	Hemoglobin		9.45	9.47222	0.193961	9.27826	9.66618	0.593769	6.26853		8.3	8.41875	0.246959	8.17179	8.66571	0.504007	5.98672		8.5	8.26842	0.224611	8.04381	8.49303	0.499529	5.87681			6.88122e-05	0.316676	0.259827
Leukocyte count	Leukocytes		5.315	5.495	0.33311	5.16189	5.82811	1.01974	18.5576		5.305	5.44937	0.586416	4.86296	6.03579	1.19679	21.962		5.74	5.66868	0.522528	5.14616	6.19121	1.16209	20.2454			0.410225	0.316676	0.451528
Erythrocyte count	Erythrocytes		5.065	5.05056	0.0811479	4.96941	5.1317	0.248417	4.9186		4.475	4.5075	0.139136	4.36836	4.64664	0.283956	6.29964		4.4	4.47737	0.1047	4.37267	4.58207	0.232851	5.29206			6.75234e-05	0.357917	0.170609
Thrombocyte count	Thrombocytes		204	216.417	14.5272	201.889	230.944	44.4718	20.5492		256	255.625	26.3247	229.3	281.95	53.7248	21.0171		230	237.526	19.1089	218.417	256.635	42.4975	18.4772			0.0438658	0.239423	0.398037
	Hematocrit		0.43	0.439444	0.00705434	0.43239	0.446499	0.0215953	4.91423		0.4	0.3975	0.00972296	0.387777	0.407223	0.0198431	4.99198		0.39	0.391579	0.00981481	0.381764	0.401394	0.0218278	5.59688			2.15509e-05	0.320177	0.271454
mean corpuscular hemoglobin concentration	mcHb_conc		21.6	21.5737	0.138526	21.4352	21.7122	0.424068	1.96567		21.4	21.3	0.156351	21.1436	21.4564	0.31909	1.49807		20.8	21.0444	0.241781	20.8027	21.2862	0.537713	2.58516			0.478158	0.102127	0.495558
Hemoglobin A1c	HBA1c		5.2	5.17222	0.0984843	5.07374	5.27071	0.301488	5.82899		5.2	5.25625	0.0964062	5.15984	5.35266	0.196751	3.74318		5.15	5.16111	0.0925623	5.06855	5.25367	0.205856	3.9972			0.280773	0.138496	0.495195
Hemoglobin A1c	HBA1c_ IFCC		33	33.0278	1.10906	31.9187	34.1368	3.39514	10.2797		33	33.875	1.1605	32.7145	35.0355	2.36841	6.99162		33	32.8421	1.03427	31.8078	33.8764	2.30019	6.97026			0.280773	0.215781	0.495195
Plasma glucose	PG		4.51	4.53861	0.116933	4.42168	4.65554	0.357966	7.88713		4.48	4.53938	0.145545	4.39383	4.68492	0.297037	6.54356		4.39	4.45474	0.13151	4.32323	4.58625	0.292473	6.66227			0.478158	0.320177	0.455875
Alanine aminotransaminase	ALAT		0.335	0.366389	0.0451136	0.321275	0.411502	0.138105	37.6936		0.24	0.26125	0.0572177	0.204032	0.318468	0.116773	44.6978		0.23	0.249474	0.0343518	0.215122	0.283826	0.0763974	33.2163			0.00785195	0.474157	0.455875
Gamma-glutamyltransferase	GGT		0.29	0.3	0.0349627	0.265037	0.334963	0.107031	35.6769		0.215	0.236875	0.0402091	0.196666	0.277084	0.0820609	34.6431		0.27	0.293684	0.066473	0.227211	0.360157	0.147834	54.7533			0.0162884	0.287783	0.549037
Free fatty acids	FFA		0.275	0.314444	0.0526017	0.261843	0.367046	0.161029	51.2105		0.33	0.3395	0.105864	0.233636	0.445364	0.216053	63.6385		0.34	0.391579	0.073368	0.318211	0.464947	0.163168	47.9906			0.478158	0.257396	0.248481
Thyroid-stimulating hormone	TSH		2.38	2.83583	0.583563	2.25227	3.4194	1.78645	62.9956		2.37	2.44187	0.463664	1.97821	2.90554	0.94627	38.7518		2.75	2.73158	0.560714	2.17087	3.29229	1.24701	45.3458			0.43231	0.31198	0.518497
Luteinizing hormone	LH		3.245	3.37222	0.360472	3.01175	3.73269	1.10351	32.7234		3.17	4.05563	1.42338	2.63224	5.47901	2.90492	71.6269		1.84	2.41368	1.0413	1.37238	3.45499	2.31583	125.86			0.478158	0.0617328	0.226112
Follicle-stimulating hormone	FSH		2.245	2.76333	0.523001	2.24033	3.28633	1.60105	57.9392		3.515	3.58625	0.943877	2.64237	4.53013	1.92631	53.7139		3.02	4.04	1.69075	2.34925	5.73075	3.76018	124.509			0.220221	0.443401	0.467214
Dehydroepiandrosterone	DHEA		23.88	26.4511	3.28715	23.164	29.7383	10.0629	38.0433		24.605	30.5819	6.63845	23.9434	37.2203	13.5481	44.3011		19.1	19.4679	3.41083	16.0571	22.8787	7.58559	39.7151			0.308259	0.0392933	0.561341
Sex hormone-binding globulin	SHBG		20.5	22.4167	2.39226	20.0244	24.8089	7.32338	32.6694		35	40.5625	7.64796	32.9145	48.2105	15.6084	38.4798		161	139.053	25.9611	113.092	165.014	57.7367	35.8613			0.000235853	0.000293179	0.451528
Testosterone	TESTO		18.26	19.7217	1.97579	17.7459	21.6975	6.04846	30.6691																					0.495558
Free testosterone	FTESTO		34.4	37.6756	3.67187	34.0037	41.3474	11.2406	29.8353																					0.31507
Estradiol	E2_Estradiol										267.6	396.116	199.995	196.121	596.112	408.162	103.041		30.55	126.685	115.429	11.2564	242.114	256.71	840.296				0.00126129
