# Supplementary material for: Gender, Contraceptives and Individual Metabolic Predisposition Shape a Healthy Plasma Lipidome
Source: Sci Rep. 2016 Jun 14;6:27710. doi: 10.1038/srep27710 (PMC4906355; doi:10.1038/srep27710)
Supplement: Supplementary Table S4 [file srep27710-s4.xls]

## Sheet: Sheet1
Supplemental Table S4. Listing of all significant lipid species, lipid classes, and clinical parameters in the comparison of high vs low levels of estradiol, testosterone, free testosterone, and SHBG.
		E2-Estradiol
		parameter	p-value	Mean nonCC-females (n=4)	Mean nonCC-females (n=12)
			Mann-Whitney	E2- estradiol > 400 pM	E2 estradiol < 400 pM
	Lipid species	GD3-d18:1/18:0	0.0417582	1.01183	0.727745
		LacCer(d18:1/23:0)	0.00769231	0.0602867	0.0809949
		LPC 16:1	0.0417582	3.07131	3.78176
		LPC-O 16:1	0.0197802	0.498178	0.798511
		LPC-O 18:1	0.0296703	0.386901	0.543431
		PC-O 34:3	0.0417582	5.65652	7.12913
		PC-O 38:7	0.0417582	0.71645	1.18379
		PI 38:4	0.0296703	14.0283	16.5954
		SM 38:2:1	0.0131868	4.58639	5.87816
	Lipid class	Total PI	0.00769231	23.7737	29.4754
	Clinical parameter	E2_Oestradiol	0.0010989	980.825	201.213
		Erythrocytes	0.0389617	4.785	4.415
		Hematocrit	0.0358235	0.415	0.391667
		Hemoglobin	0.0239176	8.9	8.25833
		Leukocytes	0.0131868	6.515	5.09417
		Testosterone
		parameter	p-value	Mean males (n=12)	Mean males (n=24)
			Mann-Whitney	testo > 21 nM	testo < 21 nM
	Lipid species	LPC 22:6	0.0121145	3.35084	2.55646
		LPE 20:2	0.030417	0.461674	0.340211
	Clinical parameter	TESTO	1.59786e-09	26.5958	16.2846
		FTESTO	2.47987e-06	49.09	31.9683
		Leukocytes	0.00690115	6.17417	5.15542
		Free testosterone
		parameter	p-value	Mean males (n=14)	Mean males (n=22)
			Mann-Whitney	testo > 40 pM	testo < 40 pM
	Lipid species	DAG 38:5	0.0277468	0.0365837	0.922013
		GD1-d18:1/18:0	0.00365793	0.0207187	8.39295
		GD3-d18:1/16:0	0.0474952	0.0295953	4.17474
		GD3-d18:1/22:0	0.0139294	0.0130434	0.994263
		GD3-d18:1/24:0	0.000768057	0.00695584	1.13971
		GM2-d18:1/16:0	0.027685	0.0296855	0.2042
		GM2-d18:1/18:0	0.00305675	0.00150931	1.35081
		GM3-d18:1/18:0	0.0157737	0.00952765	1.88275
		GM3-d18:1/21:0	0.0444692	0.032253	0.162829
		GT1-d18:1/16:0		0.0105504	1.19343
		GT1-d18:1/18:0		0.0172012	0.871599
		GT1-d18:1/24:1		0.0386363	0.563628
		Sphingosine-1-phosphate d16:1		0.0295953	0.223637
	Lipid classes	Total GM2	0.000584743	2.36192	1.55501
		Total GD3	0.0128821	13.1305	11.1431
		Total GD1	0.0207187	17.9755	14.9497
		Total GT1	0.0271228	5.7265	4.53606
	Clinical parametes	FTESTO	5.26829e-10	49.8214	29.9464
		TESTO	1.43298e-07	25.1036	16.2968
		PG	0.00898671	4.35	4.65864
		INS	0.0132222	35.7143	56.3636
		Leukocytes	0.0241071	5.99	5.18
		SHBG
		parameter	p-value	Mean CC-females (n=12)	Mean CC-females (n=7)
			Mann-Whitney	SHBG > 130 nM	SHBG < 130 nM
	Lipid species	11-HETE	0.0170676	0.00268352	0.00453545
		12-HEPE	0.0221084	0.000450777	0.00101109
		15-HETrE	0.0170676	0.00176526	0.00235702
		CE [18:1]	0.0283401	600.477	706.291
		CE [18:2]	0.00976423	1955.96	2315.13
		CE [20:5]	0.00261967	28.7163	46.8182
		Cer 41:1:1	0.0170676	0.611299	0.836589
		Cer 42:1:1	0.0358419	1.88298	2.40441
		DAG 38:5	0.00373105	1.30947	0.748316
		DAG 38:6	0.00723346	0.903094	0.265569
		EPA	0.0283401	0.320315	0.426507
		GD1-d18:1/20:0	0.0283401	1.72314	2.19924
		GM3-d18:1/20:0	0.0449313	0.686941	0.878588
		GM3-d18:1/22:0	0.0129793	1.15487	1.58503
		GM3-d18:1/23:0	0.00718425	0.506997	0.760914
		GM3-d18:1/24:0	0.00119076	0.733097	1.1939
		GM3-d18:1/24:1	0.00718425	1.61463	2.13081
		PE 34:1	0.0283401	1.99617	1.28916
		PE 36:3	0.0221084	2.85807	1.94348
		PE 36:4	0.0170676	7.58657	4.91806
		PE 38:5	0.00976423	2.88907	1.82543
		PI 34:2	0.0449313	2.34021	1.5991
		PI 36:4	0.00373105	2.85846	1.86884
		SM 32:2:1	0.0221084	0.423399	0.659214
		SM 35:1:1	0.0221084	2.76905	3.22883
		SM 36:1:1	0.0358419	19.5169	22.8069
		TAG [58:5]	0.0200616	0.497903	0.21996
		TAG [58:7]	0.0358419	1.79392	0.94383
	Lipid classes	Total CE	0.00373105	3546.18	4119.33
		Total Cer	0.0221084	4.50106	5.80239
		Total GM3	0.0449313	11.3626	14.0916
		Total PE	0.0358419	60.1699	40.9696
	Clinical parameter	LDL_ C_Serum	0.00718425	2.13167	2.77857
		mcHb_conc	0.0396602	6.90833	15.2143
		SHBG	3.9692e-05	179.5	69.7143
		TC_Serum	0.0224352	4.53167	4.91429
		Thrombocytes	0.0424318	222.833	262.714
		uric acid	0.0424318	218.917	255.857
